# Supplementary material for: BAHD1 haploinsufficiency results in anxiety-like phenotypes in male mice
Source: PLoS One. 2020 May 14;15(5):e0232789. doi: 10.1371/journal.pone.0232789 (PMC7224496; doi:10.1371/journal.pone.0232789)
Supplement: S1 Table — (XLSX) [file pone.0232789.s009.xlsx]

## Sheet: Table S1
S1 Table. Differentially-expressed genes in Bahd1-KO vs. Bahd1-WT mice half-brains (p <0.05; fold change ≥2 or ≤-2).
Gene id	Fold Change	adj pValue	Gene name	Chromosome	Gene type
ENSMUSG00000081413	18.55	1.06e-21	Uqcrh-ps2	2	processed_pseudogene
ENSMUSG00000084802	15.51	2.51e-10	Gm14089	2	antisense
ENSMUSG00000045232	8.01	1.69e-05	Rln3	8	protein_coding
ENSMUSG00000070720	7.87	1.69e-05	Tmem200b	4	protein_coding
ENSMUSG00000004951	7.46	1.69e-05	Hspb1	5	protein_coding
ENSMUSG00000039476	7.35	5.76e-05	Prrx2	2	protein_coding
ENSMUSG00000042293	7.29	5.76e-05	Gm5617	9	protein_coding
ENSMUSG00000090273	6.97	0.000216394	Prr22	17	protein_coding
ENSMUSG00000074406	6.65	1.69e-05	Zfp628	7	protein_coding
ENSMUSG00000070803	6.55	2.43e-05	Cited4	4	protein_coding
ENSMUSG00000045027	6.19	0.000287556	Prss22	17	protein_coding
ENSMUSG00000060376	6.19	1.69e-05	Bckdha	7	protein_coding
ENSMUSG00000085042	6.15	9.58e-05	Abhd11os	5	transcribed_unitary_pseudogene
ENSMUSG00000023046	6.1	1.69e-05	Igfbp6	15	protein_coding
ENSMUSG00000020238	6.07	1.69e-05	Ncln	10	protein_coding
ENSMUSG00000034892	6.01	4.46e-06	Rps29	12	protein_coding
ENSMUSG00000090247	5.92	0.000148627	Bloc1s1	10	protein_coding
ENSMUSG00000095224	5.91	0.00132809	F930015N05Rik	11	protein_coding
ENSMUSG00000033938	5.9	1.69e-05	Ndufb7	8	protein_coding
ENSMUSG00000034427	5.89	0.000277223	Myo15b	11	protein_coding
ENSMUSG00000035478	5.86	1.8e-05	Mbd3	10	protein_coding
ENSMUSG00000002043	5.84	6.24e-05	Trappc6a	7	protein_coding
ENSMUSG00000096753	5.84	0.000528777	Fam181a	12	protein_coding
ENSMUSG00000050105	5.8	0.000183869	Grrp1	4	protein_coding
ENSMUSG00000020782	5.79	0.000216394	Llgl2	11	protein_coding
ENSMUSG00000038676	5.78	0.0014157	Ucn	5	protein_coding
ENSMUSG00000001988	5.76	1.69e-05	Npas1	7	protein_coding
ENSMUSG00000028661	5.69	1.69e-05	Epha8	4	protein_coding
ENSMUSG00000025317	5.69	0.000850665	Car5a	8	protein_coding
ENSMUSG00000029151	5.64	8.54e-06	Slc30a3	5	protein_coding
ENSMUSG00000031760	5.64	1.69e-05	Mt3	8	protein_coding
ENSMUSG00000022580	5.63	4.46e-05	Rhpn1	15	protein_coding
ENSMUSG00000003380	5.61	2.28e-05	Rabac1	7	protein_coding
ENSMUSG00000015337	5.59	6.69e-05	Endog	2	protein_coding
ENSMUSG00000020877	5.56	0.000153168	Scrn2	11	protein_coding
ENSMUSG00000035486	5.54	6.03e-05	Plk5	10	protein_coding
ENSMUSG00000063765	5.54	5.06e-05	Chadl	15	protein_coding
ENSMUSG00000033707	5.51	5.04e-05	Lrrc24	15	protein_coding
ENSMUSG00000019158	5.51	6.49e-05	Tmem160	7	protein_coding
ENSMUSG00000012017	5.49	0.000153168	Scarf2	16	protein_coding
ENSMUSG00000041199	5.48	3.4e-05	Rpusd1	17	protein_coding
ENSMUSG00000029343	5.48	0.000197228	Crybb1	5	protein_coding
ENSMUSG00000086606	5.47	2.03e-06	Gm13205	4	antisense
ENSMUSG00000036199	5.45	3.34e-05	Ndufa13	8	protein_coding
ENSMUSG00000029596	5.44	0.000219029	Sdsl	5	protein_coding
ENSMUSG00000095845	5.43	0.000211287	Gm5741	8	protein_coding
ENSMUSG00000000552	5.4	2.76e-05	Zfp385a	15	protein_coding
ENSMUSG00000037221	5.4	5.76e-05	Mospd3	5	protein_coding
ENSMUSG00000001053	5.39	0.000100263	N4bp3	11	protein_coding
ENSMUSG00000049521	5.35	4.9e-05	Cdc42ep1	15	protein_coding
ENSMUSG00000020153	5.34	5.76e-05	Ndufs7	10	protein_coding
ENSMUSG00000038502	5.33	3.19e-05	Ptov1	7	protein_coding
ENSMUSG00000014686	5.33	0.00168371	Ceacam16	7	protein_coding
ENSMUSG00000051703	5.31	1.23e-05	Tmem198	1	protein_coding
ENSMUSG00000020219	5.29	0.00151889	Timm13	10	protein_coding
ENSMUSG00000023908	5.25	0.000114947	Pkmyt1	17	protein_coding
ENSMUSG00000004054	5.22	9.3e-05	Map3k11	19	protein_coding
ENSMUSG00000002980	5.22	3.68e-05	Bcam	7	protein_coding
ENSMUSG00000019139	5.21	9.32e-05	Isyna1	8	protein_coding
ENSMUSG00000042275	5.21	0.000238146	Pelo	13	protein_coding
ENSMUSG00000035206	5.19	2.78e-05	Sppl2b	10	protein_coding
ENSMUSG00000032717	5.17	0.00079851	Mdfi	17	protein_coding
ENSMUSG00000020308	5.15	0.00291101	Tpgs1	10	protein_coding
ENSMUSG00000050896	5.15	0.00162853	Rtn4rl2	2	protein_coding
ENSMUSG00000024955	5.14	0.00149716	Esrra	19	protein_coding
ENSMUSG00000049562	5.14	0.00023521	Ap5b1	19	protein_coding
ENSMUSG00000031848	5.12	9.4e-05	Lsm4	8	protein_coding
ENSMUSG00000013833	5.11	8.01e-05	Med16	10	protein_coding
ENSMUSG00000007944	5.07	0.0014893	Ttc9b	7	protein_coding
ENSMUSG00000009210	5.07	0.00190499	Prr29	11	protein_coding
ENSMUSG00000029713	5.04	3.34e-05	Gnb2	5	protein_coding
ENSMUSG00000031832	5.03	6.97e-05	Taf1c	8	protein_coding
ENSMUSG00000023153	5.03	0.000412957	Tmem52	4	protein_coding
ENSMUSG00000041556	5.01	2.76e-05	Fbxo2	4	protein_coding
ENSMUSG00000041309	4.99	0.00383562	Nkx6-2	7	protein_coding
ENSMUSG00000046470	4.99	0.000156032	Sox18	2	protein_coding
ENSMUSG00000002379	4.98	0.00188385	Ndufa11	17	protein_coding
ENSMUSG00000075227	4.94	0.00361647	Znhit2	19	protein_coding
ENSMUSG00000007872	4.94	3.02e-05	Id3	4	protein_coding
ENSMUSG00000001227	4.92	7.05e-05	Sema6b	17	protein_coding
ENSMUSG00000003546	4.91	3.34e-05	Klc4	17	protein_coding
ENSMUSG00000037843	4.9	0.00244711	Vstm2l	2	protein_coding
ENSMUSG00000028833	4.9	4.38e-05	Ncdn	4	protein_coding
ENSMUSG00000006517	4.89	5.76e-05	Mvd	8	protein_coding
ENSMUSG00000002250	4.89	6.4e-05	Ppard	17	protein_coding
ENSMUSG00000023495	4.89	3.99e-05	Pcbp4	9	protein_coding
ENSMUSG00000073079	4.88	0.00375235	Srp54	12	protein_coding
ENSMUSG00000020163	4.87	0.00386592	Uqcr11	10	protein_coding
ENSMUSG00000050212	4.87	0.00162853	Eva1b	4	protein_coding
ENSMUSG00000019433	4.85	6.74e-05	Gipc1	8	protein_coding
ENSMUSG00000020766	4.83	0.000207115	Galk1	11	protein_coding
ENSMUSG00000078440	4.82	0.00328148	Dohh	10	protein_coding
ENSMUSG00000047586	4.81	0.00112493	Nccrp1	7	protein_coding
ENSMUSG00000046814	4.8	0.000158477	Gchfr	2	protein_coding
ENSMUSG00000028963	4.79	0.0016051	Uts2	4	protein_coding
ENSMUSG00000033307	4.79	0.00343956	Mif	10	protein_coding
ENSMUSG00000044628	4.77	0.00271249	Rnf208	2	protein_coding
ENSMUSG00000034227	4.75	5.04e-05	Foxj1	11	protein_coding
ENSMUSG00000004929	4.74	9.4e-05	Thop1	10	protein_coding
ENSMUSG00000014846	4.71	5.06e-05	Tppp3	8	protein_coding
ENSMUSG00000006218	4.69	0.000505122	Fam131c	4	protein_coding
ENSMUSG00000022791	4.69	0.000102283	Tnk2	16	protein_coding
ENSMUSG00000044328	4.68	0.000336938	Trp53i13	11	protein_coding
ENSMUSG00000051851	4.67	2.11e-05	Rtl8c	X	protein_coding
ENSMUSG00000021493	4.66	0.000153168	Pdlim7	13	protein_coding
ENSMUSG00000022561	4.65	4.46e-05	Gpaa1	15	protein_coding
ENSMUSG00000030727	4.63	4.46e-05	Rabep2	7	protein_coding
ENSMUSG00000020773	4.63	0.000334442	Trim47	11	protein_coding
ENSMUSG00000059070	4.62	2.78e-05	Rpl18	7	protein_coding
ENSMUSG00000025579	4.61	6.45e-05	Gaa	11	protein_coding
ENSMUSG00000028670	4.61	4.46e-05	Lypla2	4	protein_coding
ENSMUSG00000033020	4.61	0.000185036	Polr2f	15	protein_coding
ENSMUSG00000050860	4.6	0.00567931	Phospho1	11	protein_coding
ENSMUSG00000051403	4.6	0.000114947	Ppp1r37	7	protein_coding
ENSMUSG00000040972	4.59	0.000180529	Igsf21	4	protein_coding
ENSMUSG00000039628	4.59	0.00507676	Hs3st6	17	protein_coding
ENSMUSG00000073423	4.59	9.32e-05	Zfp414	17	protein_coding
ENSMUSG00000039154	4.58	0.000114947	Shd	17	protein_coding
ENSMUSG00000021200	4.58	0.000210189	Asb2	12	protein_coding
ENSMUSG00000032523	4.58	0.000148627	Hhatl	9	protein_coding
ENSMUSG00000049414	4.58	0.00649801	Gm5417	15	processed_pseudogene
ENSMUSG00000024327	4.58	0.000148627	Slc39a7	17	protein_coding
ENSMUSG00000057863	4.57	0.00663694	Rpl36	17	protein_coding
ENSMUSG00000028444	4.57	6.61e-05	Cntfr	4	protein_coding
ENSMUSG00000079334	4.57	0.000142949	Nat6	9	protein_coding
ENSMUSG00000050357	4.56	0.000122018	Carmil2	8	protein_coding
ENSMUSG00000100241	4.56	8.01e-05	Slc18a3	14	protein_coding
ENSMUSG00000041939	4.54	8.01e-05	Mvk	5	protein_coding
ENSMUSG00000020758	4.53	0.000118393	Itgb4	11	protein_coding
ENSMUSG00000046215	4.51	0.00684044	Rprml	11	protein_coding
ENSMUSG00000039483	4.5	0.000116169	Asb6	2	protein_coding
ENSMUSG00000028445	4.5	0.00353172	Enho	4	protein_coding
ENSMUSG00000041378	4.49	0.000264286	Cldn5	16	protein_coding
ENSMUSG00000035172	4.48	0.000304685	Plekhh3	11	protein_coding
ENSMUSG00000030588	4.47	9.4e-05	Yif1b	7	protein_coding
ENSMUSG00000051184	4.47	0.000353987	Zfp524	7	protein_coding
ENSMUSG00000044034	4.46	0.00545961	Npb	11	protein_coding
ENSMUSG00000042821	4.46	0.0015891	Snai1	2	protein_coding
ENSMUSG00000060402	4.46	7.25e-05	Chst8	7	protein_coding
ENSMUSG00000061111	4.45	1.69e-05	Mcrip1	11	protein_coding
ENSMUSG00000057342	4.45	0.000144201	Sphk2	7	protein_coding
ENSMUSG00000003344	4.45	9.58e-05	Btbd2	10	protein_coding
ENSMUSG00000041046	4.45	2.88e-06	Ramp3	11	protein_coding
ENSMUSG00000051062	4.44	0.0065632	Fbll1	11	protein_coding
ENSMUSG00000007721	4.43	0.00501914	Ccdc124	8	protein_coding
ENSMUSG00000031788	4.43	0.000114947	Kifc3	8	protein_coding
ENSMUSG00000070564	4.43	0.000211527	Ntn5	7	protein_coding
ENSMUSG00000002984	4.42	4.46e-05	Tomm40	7	protein_coding
ENSMUSG00000085035	4.42	0.00214505	Gm12031	11	lincRNA
ENSMUSG00000023990	4.42	0.000177013	Tfeb	17	protein_coding
ENSMUSG00000063439	4.41	0.000236171	B9d2	7	protein_coding
ENSMUSG00000043614	4.41	0.000280902	Vps37d	5	protein_coding
ENSMUSG00000050628	4.41	0.000843902	Ubald2	11	protein_coding
ENSMUSG00000045128	4.4	9.04e-05	Rpl18a	8	protein_coding
ENSMUSG00000025876	4.39	0.00410283	Unc5a	13	protein_coding
ENSMUSG00000034282	4.39	0.000296378	Evpl	11	protein_coding
ENSMUSG00000003346	4.39	0.00658706	Abhd17a	10	protein_coding
ENSMUSG00000005699	4.39	9.4e-05	Pard6a	8	protein_coding
ENSMUSG00000037904	4.38	0.000335902	Ankrd9	12	protein_coding
ENSMUSG00000024736	4.37	0.00383562	Tmem132a	19	protein_coding
ENSMUSG00000050708	4.37	5e-05	Ftl1	7	protein_coding
ENSMUSG00000001508	4.37	0.00425416	Sgca	11	protein_coding
ENSMUSG00000038644	4.36	0.000216394	Pold1	7	protein_coding
ENSMUSG00000027335	4.36	0.000114947	Adra1d	2	protein_coding
ENSMUSG00000045045	4.36	0.00550566	Lrfn4	19	protein_coding
ENSMUSG00000038812	4.35	0.000669167	Trmt112	19	protein_coding
ENSMUSG00000030739	4.35	0.000182022	Myh14	7	protein_coding
ENSMUSG00000086191	4.35	0.000410306	Zfp652os	11	antisense
ENSMUSG00000049036	4.34	0.00665096	Tmem121	12	protein_coding
ENSMUSG00000032997	4.34	0.00655609	Chpf	1	protein_coding
ENSMUSG00000035745	4.34	0.00391689	Grin3b	10	protein_coding
ENSMUSG00000087006	4.34	0.000280902	Gm13889	2	protein_coding
ENSMUSG00000026791	4.33	0.000194431	Slc2a8	2	protein_coding
ENSMUSG00000029723	4.33	5.82e-05	Tsc22d4	5	protein_coding
ENSMUSG00000054874	4.33	0.000182294	Pcnx3	19	protein_coding
ENSMUSG00000062077	4.33	0.00893841	Trim54	5	protein_coding
ENSMUSG00000025362	4.32	0.000169693	Rps26	10	protein_coding
ENSMUSG00000063457	4.32	0.0046039	Rps15	10	protein_coding
ENSMUSG00000035863	4.31	0.000193803	Palm	10	protein_coding
ENSMUSG00000004667	4.31	0.000196348	Polr2e	10	protein_coding
ENSMUSG00000021453	4.3	0.00823997	Gadd45g	13	protein_coding
ENSMUSG00000038742	4.3	6.03e-05	Angptl6	9	protein_coding
ENSMUSG00000034872	4.3	5.76e-05	Gipc3	10	protein_coding
ENSMUSG00000062753	4.29	2.03e-06	AI413582	17	protein_coding
ENSMUSG00000002274	4.29	0.00032148	Metrn	17	protein_coding
ENSMUSG00000031972	4.28	0.000293619	Acta1	8	protein_coding
ENSMUSG00000034161	4.28	0.000463464	Scx	15	protein_coding
ENSMUSG00000074063	4.28	0.00198832	Osgin1	8	protein_coding
ENSMUSG00000041881	4.27	0.000113223	Ndufa7	17	protein_coding
ENSMUSG00000031097	4.27	0.0025143	Tnni2	7	protein_coding
ENSMUSG00000025161	4.27	0.00017533	Slc16a3	11	protein_coding
ENSMUSG00000003970	4.27	0.00388976	Rpl8	15	protein_coding
ENSMUSG00000060166	4.26	0.000153168	Zdhhc8	16	protein_coding
ENSMUSG00000020377	4.25	0.00276926	Ltc4s	11	protein_coding
ENSMUSG00000032174	4.25	0.000141748	Icam5	9	protein_coding
ENSMUSG00000041062	4.24	0.000851634	Mslnl	17	protein_coding
ENSMUSG00000036820	4.24	6.69e-05	Amdhd2	17	protein_coding
ENSMUSG00000055681	4.24	0.000114947	Cope	8	protein_coding
ENSMUSG00000002763	4.24	0.000152376	Pex6	17	protein_coding
ENSMUSG00000057411	4.23	5.06e-05	Fam173a	17	protein_coding
ENSMUSG00000034216	4.23	0.000114947	Vps18	2	protein_coding
ENSMUSG00000070637	4.23	0.000336938	Srarp	4	protein_coding
ENSMUSG00000028782	4.23	0.000183869	Adgrb2	4	protein_coding
ENSMUSG00000031493	4.22	0.00328148	Ggn	7	protein_coding
ENSMUSG00000043811	4.22	0.00660068	Rtn4r	16	protein_coding
ENSMUSG00000044927	4.22	0.0104842	H1fx	6	protein_coding
ENSMUSG00000044986	4.21	5.76e-05	Tst	15	protein_coding
ENSMUSG00000055632	4.21	0.00360018	Hmcn2	2	protein_coding
ENSMUSG00000063171	4.2	0.00793168	Rps4l	6	transcribed_processed_pseudogene
ENSMUSG00000006589	4.2	5.76e-05	Aprt	8	protein_coding
ENSMUSG00000034748	4.2	0.000146674	Sirt6	10	protein_coding
ENSMUSG00000063838	4.2	0.0036959	1700027J19Rik	7	protein_coding
ENSMUSG00000023938	4.2	9.58e-05	Aars2	17	protein_coding
ENSMUSG00000034974	4.2	0.000331126	Dapk3	10	protein_coding
ENSMUSG00000049577	4.2	0.00834273	Zfpm1	8	protein_coding
ENSMUSG00000006519	4.19	0.000353875	Cyba	8	protein_coding
ENSMUSG00000020235	4.19	5e-05	Fzr1	10	protein_coding
ENSMUSG00000035640	4.19	0.00463997	Cbarp	10	protein_coding
ENSMUSG00000048826	4.19	9.24e-05	Dact2	17	protein_coding
ENSMUSG00000035027	4.19	0.000116574	Map2k2	10	protein_coding
ENSMUSG00000062859	4.19	0.00239258	Tcp11	17	protein_coding
ENSMUSG00000035890	4.18	0.00512432	Rnf126	10	protein_coding
ENSMUSG00000023991	4.18	0.000136158	Foxp4	17	protein_coding
ENSMUSG00000037570	4.18	0.000114947	Mcrs1	15	protein_coding
ENSMUSG00000070473	4.17	0.0102612	Cldn3	5	protein_coding
ENSMUSG00000008855	4.17	0.000245907	Hdac5	11	protein_coding
ENSMUSG00000042269	4.16	0.000441317	Fam92b	8	protein_coding
ENSMUSG00000062044	4.16	0.00744029	Lmtk3	7	protein_coding
ENSMUSG00000025218	4.15	0.000114947	Poll	19	protein_coding
ENSMUSG00000025870	4.15	0.000178736	Arl10	13	protein_coding
ENSMUSG00000010047	4.15	0.000372564	Hyal2	9	protein_coding
ENSMUSG00000034881	4.14	0.0065976	Tbxa2r	10	protein_coding
ENSMUSG00000033128	4.13	0.000285116	Gga1	15	protein_coding
ENSMUSG00000003199	4.13	8.01e-05	Mpnd	17	protein_coding
ENSMUSG00000006356	4.12	0.000210319	Crip2	12	protein_coding
ENSMUSG00000047810	4.12	0.00032148	Ccdc88b	19	protein_coding
ENSMUSG00000033006	4.12	0.000139037	Sox10	15	protein_coding
ENSMUSG00000075600	4.12	0.00130756	Zc3h3	15	protein_coding
ENSMUSG00000040734	4.11	0.000652731	Ppp1r13l	7	protein_coding
ENSMUSG00000024959	4.11	0.000180241	Bad	19	protein_coding
ENSMUSG00000036114	4.11	6.02e-05	Rpp25l	4	protein_coding
ENSMUSG00000004630	4.11	0.00553992	Pcp2	8	protein_coding
ENSMUSG00000031828	4.11	0.000680515	Klhl36	8	protein_coding
ENSMUSG00000020329	4.1	0.000336938	Polrmt	10	protein_coding
ENSMUSG00000078348	4.1	0.0112527	Sf3b5	10	protein_coding
ENSMUSG00000027239	4.1	0.000137997	Mdk	2	protein_coding
ENSMUSG00000043448	4.1	0.000287556	Gjc2	11	protein_coding
ENSMUSG00000028860	4.1	0.00110849	Sytl1	4	protein_coding
ENSMUSG00000059461	4.1	0.0123089	Gm7331	X	processed_pseudogene
ENSMUSG00000011486	4.09	0.0118085	Slc25a41	17	protein_coding
ENSMUSG00000029860	4.09	0.000109111	Zyx	6	protein_coding
ENSMUSG00000019539	4.09	0.000194431	Rcn3	7	protein_coding
ENSMUSG00000056895	4.09	0.000487077	Hist3h2ba	11	protein_coding
ENSMUSG00000021278	4.08	0.000660858	Amn	12	protein_coding
ENSMUSG00000032492	4.08	6.49e-05	Pth1r	9	protein_coding
ENSMUSG00000036570	4.07	0.000148921	Fxyd1	7	protein_coding
ENSMUSG00000049295	4.07	0.000211217	Zfp219	14	protein_coding
ENSMUSG00000091449	4.07	0.00871733	Gm10269	18	protein_coding
ENSMUSG00000040488	4.07	0.00694073	Ltbp4	7	protein_coding
ENSMUSG00000039873	4.06	0.00213864	Neurl2	2	protein_coding
ENSMUSG00000024773	4.06	0.000219347	Atg2a	19	protein_coding
ENSMUSG00000063802	4.06	0.00023521	Hspbp1	7	protein_coding
ENSMUSG00000053166	4.06	0.00019344	Cdh22	2	protein_coding
ENSMUSG00000050138	4.06	0.0130107	Kcnk12	17	protein_coding
ENSMUSG00000091498	4.05	0.00148632	Mpc1-ps	12	processed_pseudogene
ENSMUSG00000039759	4.05	0.0006588	Thap3	4	protein_coding
ENSMUSG00000071649	4.05	8.01e-05	B3gat3	19	protein_coding
ENSMUSG00000004934	4.05	0.000287556	Pias4	10	protein_coding
ENSMUSG00000033726	4.05	0.000891812	Emx1	6	protein_coding
ENSMUSG00000042388	4.05	0.0100422	Dlgap3	4	protein_coding
ENSMUSG00000039137	4.05	0.000210189	Whrn	4	protein_coding
ENSMUSG00000042988	4.04	0.000313174	Notum	11	protein_coding
ENSMUSG00000110768	4.04	0.013545	Gm18541	9	processed_pseudogene
ENSMUSG00000029545	4.04	0.000146458	Acads	5	protein_coding
ENSMUSG00000024856	4.04	0.000306275	Cdk2ap2	19	protein_coding
ENSMUSG00000096171	4.04	0.0107591	Gm8055	10	processed_pseudogene
ENSMUSG00000034471	4.04	0.000536801	Caskin2	11	protein_coding
ENSMUSG00000062997	4.04	0.00951742	Rpl35	2	protein_coding
ENSMUSG00000029715	4.03	0.000188849	Pop7	5	protein_coding
ENSMUSG00000026204	4.02	5.76e-05	Ptprn	1	protein_coding
ENSMUSG00000018585	4.02	2.78e-05	Atox1	11	protein_coding
ENSMUSG00000025488	4.02	0.00269462	Cox8b	7	protein_coding
ENSMUSG00000006333	4.02	4.6e-05	Rps9	7	protein_coding
ENSMUSG00000033170	4.01	0.000156807	Card10	15	protein_coding
ENSMUSG00000069939	4.01	0.00938874	Gm12070	11	processed_pseudogene
ENSMUSG00000015647	4.01	0.00043427	Lama5	2	protein_coding
ENSMUSG00000043687	4.01	0.01236	1190005I06Rik	8	protein_coding
ENSMUSG00000004933	4.01	0.0001953	Matk	10	protein_coding
ENSMUSG00000022568	4.01	0.000278419	Scrib	15	protein_coding
ENSMUSG00000019428	4	0.000248769	Fkbp8	8	protein_coding
ENSMUSG00000029546	4	0.000790063	Uncx	5	protein_coding
ENSMUSG00000058441	3.99	0.000306514	Panx2	15	protein_coding
ENSMUSG00000098243	3.99	0.00362953	Gm4258	1	processed_transcript
ENSMUSG00000030339	3.98	0.00016655	Ltbr	6	protein_coding
ENSMUSG00000024220	3.98	0.000312673	Zfp523	17	protein_coding
ENSMUSG00000034041	3.98	0.00251746	Lyl1	8	protein_coding
ENSMUSG00000020439	3.98	0.000428932	Smtn	11	protein_coding
ENSMUSG00000037583	3.97	0.00863006	Nr0b2	4	protein_coding
ENSMUSG00000030785	3.97	0.0141349	Cox6a2	7	protein_coding
ENSMUSG00000024393	3.97	0.000202865	Prrc2a	17	protein_coding
ENSMUSG00000070003	3.96	0.0115479	Ssbp4	8	protein_coding
ENSMUSG00000024847	3.96	0.000219347	Aip	19	protein_coding
ENSMUSG00000010045	3.96	5e-05	Tmem115	9	protein_coding
ENSMUSG00000042632	3.96	0.000119375	Pla2g6	15	protein_coding
ENSMUSG00000082226	3.96	0.000578276	Gm715	X	processed_pseudogene
ENSMUSG00000053693	3.95	0.000441317	Mast1	8	protein_coding
ENSMUSG00000024247	3.95	0.000372564	Pkdcc	17	protein_coding
ENSMUSG00000020471	3.94	7.34e-05	Pold2	11	protein_coding
ENSMUSG00000036067	3.94	0.000113223	Slc2a6	2	protein_coding
ENSMUSG00000070699	3.94	0.000306514	Sars2	7	protein_coding
ENSMUSG00000026197	3.93	8.93e-05	Zfand2b	1	protein_coding
ENSMUSG00000030030	3.93	0.000673166	1700003E16Rik	6	protein_coding
ENSMUSG00000049721	3.92	0.000729788	Gal3st1	11	protein_coding
ENSMUSG00000040867	3.92	0.000131513	Begain	12	protein_coding
ENSMUSG00000018126	3.92	0.000469424	Baiap2l2	15	protein_coding
ENSMUSG00000066235	3.91	0.0001836	Pomgnt2	9	protein_coding
ENSMUSG00000108624	3.91	0.0159524	Gm45091	7	antisense
ENSMUSG00000028789	3.91	0.000178879	Azin2	4	protein_coding
ENSMUSG00000037960	3.91	0.00013415	Card19	13	protein_coding
ENSMUSG00000018677	3.91	8e-05	Slc25a39	11	protein_coding
ENSMUSG00000081957	3.91	0.0116057	Ak3l2-ps	2	processed_pseudogene
ENSMUSG00000024958	3.9	0.000138292	Gpr137	19	protein_coding
ENSMUSG00000034412	3.9	0.000153168	Tbc1d10a	11	protein_coding
ENSMUSG00000007888	3.9	0.000675494	Crlf1	8	protein_coding
ENSMUSG00000003573	3.89	0.000164347	Homer3	8	protein_coding
ENSMUSG00000022615	3.89	0.0149613	Tymp	15	protein_coding
ENSMUSG00000011589	3.89	0.000109111	Fsd1	17	protein_coding
ENSMUSG00000027466	3.89	0.000286789	Rbck1	2	protein_coding
ENSMUSG00000022760	3.88	0.000617318	Thap7	16	protein_coding
ENSMUSG00000044216	3.88	0.000114947	Kcnj4	15	protein_coding
ENSMUSG00000037966	3.88	0.000178509	Ninj1	13	protein_coding
ENSMUSG00000031883	3.87	0.000148627	Car7	8	protein_coding
ENSMUSG00000020282	3.86	0.000665837	Rhbdf1	11	protein_coding
ENSMUSG00000020538	3.86	0.000253017	Srebf1	11	protein_coding
ENSMUSG00000039323	3.86	0.000141167	Igfbp2	1	protein_coding
ENSMUSG00000034659	3.86	8.02e-05	Tmem109	19	protein_coding
ENSMUSG00000042558	3.86	0.000131125	Adprhl2	4	protein_coding
ENSMUSG00000047394	3.85	0.00127634	Odf3b	15	protein_coding
ENSMUSG00000074577	3.85	0.01236	Ripor3	2	protein_coding
ENSMUSG00000027257	3.85	0.000114947	Pacsin3	2	protein_coding
ENSMUSG00000030432	3.85	2.78e-05	Rpl28	7	protein_coding
ENSMUSG00000040690	3.84	0.000193717	Col16a1	4	protein_coding
ENSMUSG00000025384	3.84	0.000769142	Faap100	11	protein_coding
ENSMUSG00000035969	3.84	0.000256336	Rusc2	4	protein_coding
ENSMUSG00000063704	3.84	0.00115601	Mapk15	15	protein_coding
ENSMUSG00000027134	3.84	0.000169693	Lpcat4	2	protein_coding
ENSMUSG00000003363	3.83	0.000114947	Pld3	7	protein_coding
ENSMUSG00000001552	3.83	0.000180615	Jup	11	protein_coding
ENSMUSG00000037992	3.82	0.000153168	Rara	11	protein_coding
ENSMUSG00000039713	3.82	0.000156807	Plekhg5	4	protein_coding
ENSMUSG00000023009	3.8	0.0113992	Nckap5l	15	protein_coding
ENSMUSG00000055809	3.8	0.00663694	Dnaaf3	7	protein_coding
ENSMUSG00000047423	3.8	0.00019344	AI837181	19	protein_coding
ENSMUSG00000049598	3.8	0.0182893	Vsig8	1	protein_coding
ENSMUSG00000106831	3.8	0.00238792	Ube2n-ps1	5	processed_pseudogene
ENSMUSG00000048200	3.79	0.00114365	Cracr2b	7	protein_coding
ENSMUSG00000028393	3.79	0.0003419	Alad	4	protein_coding
ENSMUSG00000025226	3.79	0.0142777	Fbxl15	19	protein_coding
ENSMUSG00000014158	3.79	0.0013943	Trpv4	5	protein_coding
ENSMUSG00000036686	3.79	0.000277223	Cc2d1a	8	protein_coding
ENSMUSG00000063268	3.78	0.000186701	Parp10	15	protein_coding
ENSMUSG00000051159	3.78	0.000217924	Cited1	X	protein_coding
ENSMUSG00000067925	3.78	0.0142165	Rtl8a	X	protein_coding
ENSMUSG00000035557	3.78	0.0165442	Krt17	11	protein_coding
ENSMUSG00000002985	3.78	0.000353875	Apoe	7	protein_coding
ENSMUSG00000022559	3.77	0.00030717	Fbxl6	15	protein_coding
ENSMUSG00000056665	3.76	0.000291195	Them6	15	protein_coding
ENSMUSG00000038406	3.76	0.000596629	Scaf1	7	protein_coding
ENSMUSG00000062115	3.76	0.000383835	Rai1	11	protein_coding
ENSMUSG00000047428	3.76	0.000638422	Dlk2	17	protein_coding
ENSMUSG00000003072	3.76	0.00961687	Atp5d	10	protein_coding
ENSMUSG00000000690	3.75	0.00286468	Hoxb6	11	protein_coding
ENSMUSG00000035342	3.75	0.000392791	Lzts2	19	protein_coding
ENSMUSG00000025792	3.75	0.000353987	Slc25a10	11	protein_coding
ENSMUSG00000029602	3.75	0.000182022	Rasal1	5	protein_coding
ENSMUSG00000026934	3.74	0.0016051	Lhx3	2	protein_coding
ENSMUSG00000016344	3.74	0.000290621	Ppdpf	2	protein_coding
ENSMUSG00000027510	3.74	0.0180647	Rbm38	2	protein_coding
ENSMUSG00000028865	3.74	4.38e-05	Cd164l2	4	protein_coding
ENSMUSG00000033152	3.74	0.000114947	Podxl2	6	protein_coding
ENSMUSG00000003872	3.73	0.000219503	Lin7b	7	protein_coding
ENSMUSG00000010021	3.73	0.000669167	Kif19a	11	protein_coding
ENSMUSG00000040811	3.73	0.000185036	Eml2	7	protein_coding
ENSMUSG00000029797	3.73	0.00226515	Sspo	6	protein_coding
ENSMUSG00000001270	3.72	0.0136619	Ckb	12	protein_coding
ENSMUSG00000046719	3.72	5.04e-05	Nxph3	11	protein_coding
ENSMUSG00000018012	3.72	4.61e-05	Rac3	11	protein_coding
ENSMUSG00000028743	3.72	0.000253017	Akr7a5	4	protein_coding
ENSMUSG00000080058	3.72	0.0209246	Gm11175	8	antisense
ENSMUSG00000023439	3.71	0.00193291	Gnb3	6	protein_coding
ENSMUSG00000024608	3.71	7.93e-07	Rps14	18	protein_coding
ENSMUSG00000043099	3.71	0.00149505	Hic1	11	protein_coding
ENSMUSG00000037428	3.71	0.00021441	Vgf	5	protein_coding
ENSMUSG00000047281	3.71	0.00112935	Sfn	4	protein_coding
ENSMUSG00000005442	3.71	0.000455779	Cic	7	protein_coding
ENSMUSG00000000202	3.71	0.000692994	Btbd17	11	protein_coding
ENSMUSG00000004931	3.7	0.0147587	Apba3	10	protein_coding
ENSMUSG00000011751	3.7	0.000512553	Sptbn4	7	protein_coding
ENSMUSG00000069919	3.7	0.0191665	Hba-a1	11	protein_coding
ENSMUSG00000041164	3.7	0.000487077	Zmiz2	11	protein_coding
ENSMUSG00000015092	3.7	0.000360328	Edf1	2	protein_coding
ENSMUSG00000036599	3.7	0.000433149	Chst12	5	protein_coding
ENSMUSG00000071001	3.7	0.00759699	Hrct1	4	protein_coding
ENSMUSG00000071005	3.7	0.0214077	Ccl19	4	protein_coding
ENSMUSG00000031955	3.69	0.000335902	Bcar1	8	protein_coding
ENSMUSG00000006360	3.69	0.000219347	Crip1	12	protein_coding
ENSMUSG00000058833	3.69	0.00100235	Rex1bd	8	protein_coding
ENSMUSG00000040860	3.69	0.0158246	Crocc	4	protein_coding
ENSMUSG00000033819	3.69	0.0122201	Ppp1r16a	15	protein_coding
ENSMUSG00000028062	3.69	8.93e-05	Lamtor2	3	protein_coding
ENSMUSG00000019659	3.69	9.4e-05	Ccdc12	9	protein_coding
ENSMUSG00000030034	3.69	0.000487077	Ino80b	6	protein_coding
ENSMUSG00000047905	3.69	0.0223569	Gm8566	6	processed_pseudogene
ENSMUSG00000038274	3.68	0.00032757	Fau	19	protein_coding
ENSMUSG00000037349	3.68	0.000232793	Nudt22	19	protein_coding
ENSMUSG00000002799	3.68	0.00051776	Jag2	12	protein_coding
ENSMUSG00000035203	3.68	0.000367686	Epn1	7	protein_coding
ENSMUSG00000042570	3.68	0.000389044	Mier2	10	protein_coding
ENSMUSG00000063239	3.68	0.000287556	Grm4	17	protein_coding
ENSMUSG00000035835	3.68	0.000743463	Plppr3	10	protein_coding
ENSMUSG00000063524	3.68	2.78e-05	Eno1	4	protein_coding
ENSMUSG00000060601	3.68	0.0135627	Nr1h2	7	protein_coding
ENSMUSG00000020701	3.67	8.01e-05	Tmem132e	11	protein_coding
ENSMUSG00000024936	3.67	0.018273	Kcnk7	19	protein_coding
ENSMUSG00000056413	3.67	0.00015003	Adap1	5	protein_coding
ENSMUSG00000037344	3.67	0.000306514	Slc12a9	5	protein_coding
ENSMUSG00000053175	3.67	0.00302895	Bcl3	7	protein_coding
ENSMUSG00000031807	3.66	0.000669167	Pgls	8	protein_coding
ENSMUSG00000007570	3.66	0.000437707	Fance	17	protein_coding
ENSMUSG00000009092	3.66	0.00202125	Derl3	10	protein_coding
ENSMUSG00000022550	3.66	0.000495554	Adck5	15	protein_coding
ENSMUSG00000023484	3.66	0.000178486	Prph	15	protein_coding
ENSMUSG00000031849	3.65	0.00416901	Comp	8	protein_coding
ENSMUSG00000043889	3.65	0.021819	Gm8399	13	processed_pseudogene
ENSMUSG00000001014	3.64	0.00684044	Icam4	9	protein_coding
ENSMUSG00000025171	3.64	0.000410306	Ubtd1	19	protein_coding
ENSMUSG00000036565	3.64	0.000216394	Ttyh3	5	protein_coding
ENSMUSG00000006235	3.64	0.00128215	Epor	9	protein_coding
ENSMUSG00000022574	3.64	0.000183869	Naprt	15	protein_coding
ENSMUSG00000098208	3.63	0.023963	Gm8349	3	processed_pseudogene
ENSMUSG00000114547	3.63	0.0175739	AC154767.1	13	processed_pseudogene
ENSMUSG00000028763	3.63	0.00133909	Hspg2	4	protein_coding
ENSMUSG00000001666	3.63	9.4e-05	Ddt	10	protein_coding
ENSMUSG00000031897	3.63	0.000182022	Psmb10	8	protein_coding
ENSMUSG00000028919	3.63	0.0155611	Arhgef19	4	protein_coding
ENSMUSG00000045532	3.63	0.00043427	C1ql1	11	protein_coding
ENSMUSG00000070524	3.63	0.019036	Fcrlb	1	protein_coding
ENSMUSG00000036622	3.63	0.000791324	Atp13a2	4	protein_coding
ENSMUSG00000024395	3.63	0.000277836	Lims2	18	protein_coding
ENSMUSG00000019214	3.62	0.0019157	Chtf18	17	protein_coding
ENSMUSG00000033434	3.62	0.0200798	Gtpbp6	5	protein_coding
ENSMUSG00000115109	3.62	0.00998262	AC163280.1	14	lincRNA
ENSMUSG00000038422	3.62	0.000210189	Hdhd3	4	protein_coding
ENSMUSG00000052911	3.62	0.000624327	Lamb2	9	protein_coding
ENSMUSG00000007892	3.62	0.0217215	Rplp1	9	protein_coding
ENSMUSG00000066975	3.61	0.0130189	Cryba4	5	protein_coding
ENSMUSG00000027222	3.61	0.000222383	Pex16	2	protein_coding
ENSMUSG00000006215	3.61	0.000447633	Zbtb17	4	protein_coding
ENSMUSG00000013858	3.61	0.000554233	Tmem259	10	protein_coding
ENSMUSG00000035735	3.61	0.000216394	Dagla	19	protein_coding
ENSMUSG00000033768	3.61	0.000564364	Nrxn2	19	protein_coding
ENSMUSG00000029060	3.61	0.0123953	Mib2	4	protein_coding
ENSMUSG00000035671	3.6	0.000169693	Zswim4	8	protein_coding
ENSMUSG00000062380	3.6	0.00027982	Tubb3	8	protein_coding
ENSMUSG00000113606	3.59	3.02e-05	Gm47441	12	processed_pseudogene
ENSMUSG00000035637	3.59	0.000211217	Grhpr	4	protein_coding
ENSMUSG00000003345	3.59	0.000629481	Csnk1g2	10	protein_coding
ENSMUSG00000029507	3.58	9.58e-05	Pus1	5	protein_coding
ENSMUSG00000037204	3.58	0.000647847	Atg101	15	protein_coding
ENSMUSG00000028458	3.58	0.000336938	Tesk1	4	protein_coding
ENSMUSG00000032583	3.58	0.000669167	Mon1a	9	protein_coding
ENSMUSG00000029547	3.57	0.0139467	Ints1	5	protein_coding
ENSMUSG00000026117	3.57	0.00363108	Zap70	1	protein_coding
ENSMUSG00000038840	3.57	0.00280896	Birc7	2	protein_coding
ENSMUSG00000059406	3.56	0.0251737	Tmprss9	10	protein_coding
ENSMUSG00000025650	3.56	0.00143577	Col7a1	9	protein_coding
ENSMUSG00000039824	3.55	0.000287244	Myl6b	10	protein_coding
ENSMUSG00000038319	3.55	0.000596629	Kcnh2	5	protein_coding
ENSMUSG00000035513	3.55	0.00111438	Ntng2	2	protein_coding
ENSMUSG00000007950	3.55	0.0187555	Abhd8	8	protein_coding
ENSMUSG00000029560	3.55	0.000146674	Snx8	5	protein_coding
ENSMUSG00000027333	3.54	0.000202865	Smox	2	protein_coding
ENSMUSG00000049422	3.54	0.00126283	Chchd10	10	protein_coding
ENSMUSG00000030410	3.53	0.000194431	Dmwd	7	protein_coding
ENSMUSG00000031865	3.53	0.000438411	Dctn1	6	protein_coding
ENSMUSG00000024339	3.53	0.000487077	Tap2	17	protein_coding
ENSMUSG00000022558	3.53	0.000389044	Mroh1	15	protein_coding
ENSMUSG00000009076	3.52	0.000460194	Zmat5	11	protein_coding
ENSMUSG00000070371	3.52	0.000383835	Prss36	7	protein_coding
ENSMUSG00000020781	3.52	0.000323558	Tsen54	11	protein_coding
ENSMUSG00000036186	3.52	0.000156807	Fam69b	2	protein_coding
ENSMUSG00000048537	3.52	0.00059705	Phldb1	9	protein_coding
ENSMUSG00000014294	3.52	0.000336938	Ndufa2	18	protein_coding
ENSMUSG00000023266	3.52	0.0015344	Frs3	17	protein_coding
ENSMUSG00000022595	3.52	0.0134173	Lypd2	15	protein_coding
ENSMUSG00000028975	3.51	0.000119375	Pex14	4	protein_coding
ENSMUSG00000033249	3.51	0.00051188	Hsf4	8	protein_coding
ENSMUSG00000048385	3.51	0.000567803	Scrt1	15	protein_coding
ENSMUSG00000012296	3.51	0.000743657	Tjap1	17	protein_coding
ENSMUSG00000048481	3.51	0.000567133	Mypop	7	protein_coding
ENSMUSG00000004947	3.51	0.000652731	Dtx2	5	protein_coding
ENSMUSG00000098111	3.51	0.0272452	Gm4654	14	processed_pseudogene
ENSMUSG00000074358	3.51	0.00169048	Ccdc61	7	protein_coding
ENSMUSG00000029162	3.51	0.000146674	Khk	5	protein_coding
ENSMUSG00000005958	3.5	0.000186701	Ephb3	16	protein_coding
ENSMUSG00000020211	3.5	0.000428932	Sf3a2	10	protein_coding
ENSMUSG00000060981	3.5	0.0289975	Hist1h4h	13	protein_coding
ENSMUSG00000034685	3.49	0.0234339	Fam171a2	11	protein_coding
ENSMUSG00000112278	3.49	0.00476105	Gm30025	12	antisense
ENSMUSG00000062554	3.49	0.000801939	Gm12751	4	processed_pseudogene
ENSMUSG00000098102	3.49	0.0087792	Gm2467	10	processed_pseudogene
ENSMUSG00000034889	3.48	0.000851634	Cactin	10	protein_coding
ENSMUSG00000067274	3.48	0.000216732	Rplp0	5	protein_coding
ENSMUSG00000086465	3.48	0.0287301	Gm16049	17	antisense
ENSMUSG00000030595	3.48	0.000806172	Nfkbib	7	protein_coding
ENSMUSG00000027602	3.47	0.000146674	Map1lc3a	2	protein_coding
ENSMUSG00000026860	3.47	0.000285118	Sh3glb2	2	protein_coding
ENSMUSG00000025784	3.47	0.00481577	Clec3b	9	protein_coding
ENSMUSG00000066607	3.47	0.0163868	6030419C18Rik	9	protein_coding
ENSMUSG00000041544	3.46	0.000381977	Disp3	4	protein_coding
ENSMUSG00000000154	3.46	0.00264912	Slc22a18	7	protein_coding
ENSMUSG00000029478	3.46	0.0186606	Ncor2	5	protein_coding
ENSMUSG00000052837	3.46	0.0294327	Junb	8	protein_coding
ENSMUSG00000006345	3.46	0.000116574	Ggt1	10	protein_coding
ENSMUSG00000044199	3.46	0.0101884	S1pr4	10	protein_coding
ENSMUSG00000043857	3.46	0.000253885	Mgat5b	11	protein_coding
ENSMUSG00000028671	3.46	0.000361834	Gale	4	protein_coding
ENSMUSG00000001247	3.46	0.000194431	Lsr	7	protein_coding
ENSMUSG00000037326	3.46	0.000253017	Capn15	17	protein_coding
ENSMUSG00000040794	3.46	0.0278993	C1qtnf4	2	protein_coding
ENSMUSG00000071711	3.46	0.00179389	Mpst	15	protein_coding
ENSMUSG00000053158	3.45	0.000506856	Fes	7	protein_coding
ENSMUSG00000037727	3.45	0.00756347	Avp	2	protein_coding
ENSMUSG00000000301	3.45	0.00138151	Pemt	11	protein_coding
ENSMUSG00000041351	3.45	0.00031139	Rap1gap	4	protein_coding
ENSMUSG00000080893	3.45	0.000575353	Gm15920	5	processed_pseudogene
ENSMUSG00000039781	3.44	0.0226423	Cep131	11	protein_coding
ENSMUSG00000020135	3.44	0.001288	Apc2	10	protein_coding
ENSMUSG00000040327	3.44	0.000526966	Cul9	17	protein_coding
ENSMUSG00000028041	3.43	0.000537795	Adam15	3	protein_coding
ENSMUSG00000029869	3.43	0.000138292	Ephb6	6	protein_coding
ENSMUSG00000055452	3.43	0.0220167	Gm7353	7	processed_pseudogene
ENSMUSG00000085360	3.43	0.0244298	Arhgap27os2	11	antisense
ENSMUSG00000022211	3.43	0.00105556	Carmil3	14	protein_coding
ENSMUSG00000003873	3.43	0.000166989	Bax	7	protein_coding
ENSMUSG00000087331	3.42	0.00895586	1810021B22Rik	15	antisense
ENSMUSG00000056917	3.42	0.000177013	Sipa1	19	protein_coding
ENSMUSG00000004100	3.42	0.00105556	Ppan	9	protein_coding
ENSMUSG00000053093	3.42	0.00138151	Myh7	14	protein_coding
ENSMUSG00000037679	3.42	0.000603042	Inf2	12	protein_coding
ENSMUSG00000051811	3.42	0.000559383	Cox6b2	7	protein_coding
ENSMUSG00000040712	3.42	0.000297213	Camta2	11	protein_coding
ENSMUSG00000029600	3.41	0.000293901	Rita1	5	protein_coding
ENSMUSG00000062683	3.41	0.00178668	Atp5g2	15	protein_coding
ENSMUSG00000011877	3.41	0.000652731	Git1	11	protein_coding
ENSMUSG00000021957	3.41	0.000360048	Tkt	14	protein_coding
ENSMUSG00000096883	3.41	0.0289207	Shisa8	15	protein_coding
ENSMUSG00000040952	3.41	0.000177013	Rps19	7	protein_coding
ENSMUSG00000024862	3.41	0.000178456	Klc2	19	protein_coding
ENSMUSG00000115740	3.41	0.0334483	AC122356.2	14	lincRNA
ENSMUSG00000020475	3.4	0.000201837	Pgam2	11	protein_coding
ENSMUSG00000024941	3.4	0.000162003	Scyl1	19	protein_coding
ENSMUSG00000024914	3.4	0.000101699	Drap1	19	protein_coding
ENSMUSG00000035559	3.4	0.000153168	Mpv17l2	8	protein_coding
ENSMUSG00000038034	3.4	0.000704198	Igsf8	1	protein_coding
ENSMUSG00000075702	3.4	0.000891812	Selenom	11	protein_coding
ENSMUSG00000035504	3.39	0.000907223	Reep6	10	protein_coding
ENSMUSG00000098404	3.39	0.00861627	Mrip-ps	7	unprocessed_pseudogene
ENSMUSG00000040688	3.39	0.000141078	Tbl3	17	protein_coding
ENSMUSG00000016349	3.39	0.000177013	Eef1a2	2	protein_coding
ENSMUSG00000003762	3.39	0.00194513	Coq8b	7	protein_coding
ENSMUSG00000037032	3.39	0.000148921	Apbb1	7	protein_coding
ENSMUSG00000007036	3.38	0.0003419	Abhd16a	17	protein_coding
ENSMUSG00000029603	3.38	0.000681822	Dtx1	5	protein_coding
ENSMUSG00000038292	3.38	0.000862066	Ccdc155	7	protein_coding
ENSMUSG00000037014	3.38	0.000554233	Sstr4	2	protein_coding
ENSMUSG00000026895	3.38	0.000100982	Ndufa8	2	protein_coding
ENSMUSG00000029032	3.37	0.00620827	Arhgef16	4	protein_coding
ENSMUSG00000033256	3.37	0.000285167	Shf	2	protein_coding
ENSMUSG00000000378	3.37	0.000210319	Ccm2	11	protein_coding
ENSMUSG00000046574	3.37	0.000871237	Prr12	7	protein_coding
ENSMUSG00000061462	3.37	0.00047961	Obscn	11	protein_coding
ENSMUSG00000044024	3.37	0.000462546	Rell2	18	protein_coding
ENSMUSG00000040390	3.37	0.0222337	Map3k10	7	protein_coding
ENSMUSG00000050552	3.36	0.000244602	Lamtor4	5	protein_coding
ENSMUSG00000004892	3.36	0.000282134	Bcan	3	protein_coding
ENSMUSG00000009633	3.36	0.00254327	G0s2	1	protein_coding
ENSMUSG00000008140	3.36	0.000388483	Emc10	7	protein_coding
ENSMUSG00000022436	3.35	0.0046387	Sh3bp1	15	protein_coding
ENSMUSG00000025732	3.35	0.00159836	Mcrip2	17	protein_coding
ENSMUSG00000041073	3.35	0.000572791	Nacad	11	protein_coding
ENSMUSG00000059734	3.35	0.000282593	Ndufs8	19	protein_coding
ENSMUSG00000020307	3.35	9.4e-05	Cdc34	10	protein_coding
ENSMUSG00000048967	3.35	0.0356393	Yjefn3	8	protein_coding
ENSMUSG00000002409	3.35	0.00143577	Dyrk1b	7	protein_coding
ENSMUSG00000045348	3.35	0.000652731	Nyap1	5	protein_coding
ENSMUSG00000034164	3.34	0.000675494	Emid1	11	protein_coding
ENSMUSG00000023939	3.34	0.00065248	Mrpl14	17	protein_coding
ENSMUSG00000048772	3.34	0.00211465	Tmem53	4	protein_coding
ENSMUSG00000022565	3.34	0.000708644	Plec	15	protein_coding
ENSMUSG00000031787	3.34	0.000367686	Katnb1	8	protein_coding
ENSMUSG00000031962	3.34	0.000306514	Cdh15	8	protein_coding
ENSMUSG00000037171	3.34	0.000487077	Nodal	10	protein_coding
ENSMUSG00000007877	3.34	0.00128215	Tcap	11	protein_coding
ENSMUSG00000028978	3.33	0.000927089	Nos3	5	protein_coding
ENSMUSG00000034994	3.33	0.00051218	Eef2	10	protein_coding
ENSMUSG00000037979	3.33	0.000554921	Ccdc92	5	protein_coding
ENSMUSG00000070000	3.32	0.00167174	Fcho1	8	protein_coding
ENSMUSG00000087408	3.32	0.000354691	Cers1	8	protein_coding
ENSMUSG00000061046	3.32	0.00027982	Haghl	17	protein_coding
ENSMUSG00000017724	3.32	0.000185036	Etv4	11	protein_coding
ENSMUSG00000044139	3.32	0.00821751	Prss53	7	protein_coding
ENSMUSG00000009350	3.32	0.0278445	Mpo	11	protein_coding
ENSMUSG00000021280	3.32	0.00237472	Exoc3l4	12	protein_coding
ENSMUSG00000058709	3.31	0.000928823	Egln2	7	protein_coding
ENSMUSG00000032988	3.31	0.0238728	Slc16a8	15	protein_coding
ENSMUSG00000074652	3.31	0.0282117	Myh7b	2	protein_coding
ENSMUSG00000022571	3.31	0.000603042	Pycrl	15	protein_coding
ENSMUSG00000010154	3.31	0.000722236	Spire2	8	protein_coding
ENSMUSG00000026209	3.31	0.000219029	Dnpep	1	protein_coding
ENSMUSG00000020806	3.3	0.00779546	Rhbdf2	11	protein_coding
ENSMUSG00000024121	3.3	0.0362198	Atp6v0c	17	protein_coding
ENSMUSG00000019738	3.3	0.00094243	Polr2i	7	protein_coding
ENSMUSG00000000740	3.3	0.000652805	Rpl13	8	protein_coding
ENSMUSG00000029551	3.3	0.000306212	Psmg3	5	protein_coding
ENSMUSG00000025468	3.3	0.000851691	Caly	7	protein_coding
ENSMUSG00000024854	3.3	0.000487077	Pold4	19	protein_coding
ENSMUSG00000041736	3.3	0.00217419	Tspo	15	protein_coding
ENSMUSG00000029581	3.29	0.000389044	Fscn1	5	protein_coding
ENSMUSG00000006469	3.29	0.0190942	Slc34a3	2	protein_coding
ENSMUSG00000011096	3.29	0.000889654	Akt1s1	7	protein_coding
ENSMUSG00000019261	3.29	0.0375464	Map1s	8	protein_coding
ENSMUSG00000047181	3.29	0.00051776	Samd14	11	protein_coding
ENSMUSG00000042419	3.29	0.00207044	Nfkbil1	17	protein_coding
ENSMUSG00000081965	3.28	0.0265063	Gm11620	11	processed_pseudogene
ENSMUSG00000029096	3.28	0.00075443	Htra3	5	protein_coding
ENSMUSG00000022614	3.28	0.000967689	Lmf2	15	protein_coding
ENSMUSG00000092564	3.28	0.00385414	BC051226	17	antisense
ENSMUSG00000024906	3.28	0.000264476	Mus81	19	protein_coding
ENSMUSG00000075268	3.27	0.000381977	Gm10819	19	processed_pseudogene
ENSMUSG00000007039	3.27	0.00380677	Ddah2	17	protein_coding
ENSMUSG00000023277	3.27	0.000148175	Twf2	9	protein_coding
ENSMUSG00000069917	3.27	0.0326641	Hba-a2	11	protein_coding
ENSMUSG00000006019	3.27	0.00162853	Dhx34	7	protein_coding
ENSMUSG00000039577	3.27	0.00156174	Nphp4	4	protein_coding
ENSMUSG00000041420	3.27	0.000143103	Meis3	7	protein_coding
ENSMUSG00000025172	3.27	0.00734508	Ankrd2	19	protein_coding
ENSMUSG00000034108	3.26	5.04e-05	Ccs	19	protein_coding
ENSMUSG00000029599	3.26	0.000460194	Ddx54	5	protein_coding
ENSMUSG00000037469	3.26	0.000353987	Acp7	7	protein_coding
ENSMUSG00000037692	3.26	0.00111243	Ahdc1	4	protein_coding
ENSMUSG00000052305	3.26	0.00297909	Hbb-bs	7	protein_coding
ENSMUSG00000047843	3.26	0.000839683	Bri3	5	protein_coding
ENSMUSG00000110404	3.25	0.00154148	Rnf223	4	protein_coding
ENSMUSG00000025158	3.25	0.000306514	Rfng	11	protein_coding
ENSMUSG00000006442	3.25	0.00023521	Srm	4	protein_coding
ENSMUSG00000017897	3.25	0.00024369	Eya2	2	protein_coding
ENSMUSG00000035722	3.25	0.000624327	Abca7	10	protein_coding
ENSMUSG00000075514	3.25	0.000814927	Gm13375	2	antisense
ENSMUSG00000056797	3.25	0.03629	Gm4889	8	processed_pseudogene
ENSMUSG00000024792	3.25	0.000587373	Zfpl1	19	protein_coding
ENSMUSG00000038390	3.24	0.000256663	Gpr162	6	protein_coding
ENSMUSG00000028946	3.24	0.000795569	Hes3	4	protein_coding
ENSMUSG00000003868	3.24	0.000386872	Ruvbl2	7	protein_coding
ENSMUSG00000098105	3.24	0.0407019	Gm8825	19	processed_pseudogene
ENSMUSG00000036526	3.24	0.0206106	Card11	5	protein_coding
ENSMUSG00000034730	3.24	0.0246121	Adgrb1	15	protein_coding
ENSMUSG00000025508	3.24	0.0259791	Rplp2	7	protein_coding
ENSMUSG00000047671	3.24	0.0286656	Tctex1d4	4	protein_coding
ENSMUSG00000020926	3.24	0.00031139	Adam11	11	protein_coding
ENSMUSG00000045252	3.23	0.00100724	Zfp574	7	protein_coding
ENSMUSG00000040680	3.23	0.00189788	Kremen2	17	protein_coding
ENSMUSG00000036106	3.23	0.000279488	Prr5	15	protein_coding
ENSMUSG00000022715	3.23	0.0050272	Tmem114	16	protein_coding
ENSMUSG00000046378	3.23	0.000258924	Asphd1	7	protein_coding
ENSMUSG00000103011	3.23	0.044137	Gm8860	3	processed_pseudogene
ENSMUSG00000092371	3.23	0.0185362	Gm20511	11	antisense
ENSMUSG00000026688	3.22	0.000211217	Mgst3	1	protein_coding
ENSMUSG00000012848	3.22	0.000379566	Rps5	7	protein_coding
ENSMUSG00000041609	3.22	0.000743463	Bicdl1	5	protein_coding
ENSMUSG00000020937	3.22	0.00185235	Plcd3	11	protein_coding
ENSMUSG00000002108	3.22	0.000851691	Nr1h3	2	protein_coding
ENSMUSG00000007207	3.22	0.000148627	Stx1a	5	protein_coding
ENSMUSG00000006546	3.22	0.0304457	Cryba2	1	protein_coding
ENSMUSG00000024613	3.22	0.00047961	Tcof1	18	protein_coding
ENSMUSG00000036040	3.21	0.000907223	Adamtsl2	2	protein_coding
ENSMUSG00000054452	3.21	0.000308047	Aes	10	protein_coding
ENSMUSG00000026857	3.21	0.00104982	Ntmt1	2	protein_coding
ENSMUSG00000029059	3.21	0.000211217	Fam213b	4	protein_coding
ENSMUSG00000022469	3.21	0.000638422	Rapgef3	15	protein_coding
ENSMUSG00000039640	3.21	0.000513301	Mrpl12	11	protein_coding
ENSMUSG00000022420	3.21	0.000453731	Dnal4	15	protein_coding
ENSMUSG00000078201	3.21	0.00153263	Tmem203	2	protein_coding
ENSMUSG00000004610	3.2	0.00380677	Etfb	7	protein_coding
ENSMUSG00000024851	3.2	0.00143775	Pitpnm1	19	protein_coding
ENSMUSG00000019039	3.2	0.000391169	Dalrd3	9	protein_coding
ENSMUSG00000097320	3.2	0.000280494	Tmem147os	7	antisense
ENSMUSG00000040495	3.2	0.00182012	Chrm4	2	protein_coding
ENSMUSG00000028840	3.2	0.000293619	Zfp593	4	protein_coding
ENSMUSG00000040258	3.2	0.000155124	Nxph4	10	protein_coding
ENSMUSG00000054716	3.2	0.0426717	Zfp771	7	protein_coding
ENSMUSG00000021492	3.19	0.0457535	F12	13	protein_coding
ENSMUSG00000002083	3.19	0.00721141	Bbc3	7	protein_coding
ENSMUSG00000012819	3.19	0.000211217	Cdh23	10	protein_coding
ENSMUSG00000024912	3.19	0.0272494	Fosl1	19	protein_coding
ENSMUSG00000032109	3.18	0.000567803	Nlrx1	9	protein_coding
ENSMUSG00000044716	3.18	0.000287556	Dok7	5	protein_coding
ENSMUSG00000015094	3.18	0.00104982	Npdc1	2	protein_coding
ENSMUSG00000037771	3.18	0.00129435	Slc32a1	2	protein_coding
ENSMUSG00000086716	3.18	0.0207899	Gm11629	11	processed_transcript
ENSMUSG00000018169	3.17	0.00115091	Mfng	15	protein_coding
ENSMUSG00000020775	3.17	0.000218687	Mrpl38	11	protein_coding
ENSMUSG00000087658	3.17	0.046909	Hotairm1	6	antisense
ENSMUSG00000003549	3.17	0.000718256	Ercc1	7	protein_coding
ENSMUSG00000019505	3.17	0.000305557	Ubb	11	protein_coding
ENSMUSG00000048001	3.17	0.00193291	Hes5	4	protein_coding
ENSMUSG00000020868	3.17	0.00130342	Xylt2	11	protein_coding
ENSMUSG00000040466	3.17	0.00201603	Blvrb	7	protein_coding
ENSMUSG00000038534	3.17	0.000567803	Osbpl7	11	protein_coding
ENSMUSG00000002279	3.16	0.000322606	Lmf1	17	protein_coding
ENSMUSG00000035964	3.16	9.27e-05	Tmem59l	8	protein_coding
ENSMUSG00000052234	3.16	0.00501914	Epx	11	protein_coding
ENSMUSG00000027579	3.16	0.0326801	Srms	2	protein_coding
ENSMUSG00000024953	3.16	0.00013791	Prdx5	19	protein_coding
ENSMUSG00000022193	3.16	0.00023521	Psmb5	14	protein_coding
ENSMUSG00000057729	3.16	0.0137524	Prtn3	10	protein_coding
ENSMUSG00000035585	3.16	0.000194431	Tsen34	7	protein_coding
ENSMUSG00000059013	3.16	0.0007259	Sh2d3c	2	protein_coding
ENSMUSG00000020941	3.16	0.00165049	Map3k14	11	protein_coding
ENSMUSG00000049482	3.15	0.000652731	Ctu2	8	protein_coding
ENSMUSG00000010825	3.15	0.00154118	Grid2ip	5	protein_coding
ENSMUSG00000000489	3.15	6.49e-05	Pdgfb	15	protein_coding
ENSMUSG00000032812	3.15	0.000555984	Arap1	7	protein_coding
ENSMUSG00000023031	3.15	3.3e-05	Cela1	15	protein_coding
ENSMUSG00000042303	3.15	0.000207467	Sgsm3	15	protein_coding
ENSMUSG00000024892	3.15	0.000315647	Pcx	19	protein_coding
ENSMUSG00000062075	3.15	0.000878885	Lmnb2	10	protein_coding
ENSMUSG00000078370	3.15	0.0430306	Gm6316	12	processed_pseudogene
ENSMUSG00000037622	3.15	0.000677957	Wdtc1	4	protein_coding
ENSMUSG00000096146	3.14	0.000180318	Kcnj11	7	protein_coding
ENSMUSG00000040249	3.14	0.000887032	Lrp1	10	protein_coding
ENSMUSG00000104913	3.14	0.000153168	Gm6560	5	processed_pseudogene
ENSMUSG00000042831	3.14	0.000877235	Alkbh6	7	protein_coding
ENSMUSG00000032060	3.14	0.000251428	Cryab	9	protein_coding
ENSMUSG00000051169	3.14	0.00398356	Rpusd3	6	protein_coding
ENSMUSG00000038545	3.14	0.000940932	Cul7	17	protein_coding
ENSMUSG00000040940	3.14	0.00149314	Arhgef1	7	protein_coding
ENSMUSG00000038188	3.13	0.015097	Scarf1	11	protein_coding
ENSMUSG00000011263	3.13	0.00394001	Exoc3l2	7	protein_coding
ENSMUSG00000074811	3.13	0.00193291	Hps6	19	protein_coding
ENSMUSG00000050821	3.13	4.89e-05	Fam131a	16	protein_coding
ENSMUSG00000042178	3.13	0.00209517	Armc5	7	protein_coding
ENSMUSG00000020388	3.13	0.00353172	Pdlim4	11	protein_coding
ENSMUSG00000063146	3.13	0.00089962	Clip2	5	protein_coding
ENSMUSG00000071724	3.12	0.0170498	Smpd5	15	protein_coding
ENSMUSG00000040714	3.12	0.0493777	Klc3	7	protein_coding
ENSMUSG00000098206	3.12	0.049081	A430106G13Rik	1	lincRNA
ENSMUSG00000002825	3.12	0.00106368	Qtrt1	9	protein_coding
ENSMUSG00000025142	3.12	0.000339797	Aspscr1	11	protein_coding
ENSMUSG00000025727	3.12	0.00233787	A930017K11Rik	17	protein_coding
ENSMUSG00000021866	3.12	0.000662556	Anxa11	14	protein_coding
ENSMUSG00000031827	3.12	0.00152011	Cotl1	8	protein_coding
ENSMUSG00000029029	3.12	0.000200041	Wrap73	4	protein_coding
ENSMUSG00000047641	3.11	0.0498328	Krt87	15	protein_coding
ENSMUSG00000028850	3.11	0.00193291	Gpatch3	4	protein_coding
ENSMUSG00000039450	3.11	0.00115091	Dcxr	11	protein_coding
ENSMUSG00000053861	3.11	0.0477393	Gm9925	18	protein_coding
ENSMUSG00000024913	3.11	0.001288	Lrp5	19	protein_coding
ENSMUSG00000017404	3.11	0.000274842	Rpl19	11	protein_coding
ENSMUSG00000037166	3.11	0.00424003	Ppp1r14a	7	protein_coding
ENSMUSG00000054013	3.11	0.000264476	Tmem179	12	protein_coding
ENSMUSG00000032657	3.1	0.000710087	Fam189b	3	protein_coding
ENSMUSG00000041130	3.1	0.00143577	Zfp598	17	protein_coding
ENSMUSG00000024963	3.1	0.00154148	Dnajc4	19	protein_coding
ENSMUSG00000003299	3.1	0.000795569	Mrpl4	9	protein_coding
ENSMUSG00000039656	3.1	0.000281807	Rxrb	17	protein_coding
ENSMUSG00000046822	3.09	0.000210189	Slc39a3	10	protein_coding
ENSMUSG00000002968	3.09	0.00322191	Med25	7	protein_coding
ENSMUSG00000020167	3.09	0.00199708	Tcf3	10	protein_coding
ENSMUSG00000024909	3.09	0.00158522	Efemp2	19	protein_coding
ENSMUSG00000002343	3.09	0.00152011	Armc6	8	protein_coding
ENSMUSG00000022546	3.09	0.000876415	Gpt	15	protein_coding
ENSMUSG00000080268	3.09	0.00019344	Brms1	19	protein_coding
ENSMUSG00000045752	3.08	0.00058	Tssc4	7	protein_coding
ENSMUSG00000026796	3.08	0.000815639	Fam129b	2	protein_coding
ENSMUSG00000040659	3.08	0.000534845	Efhd2	4	protein_coding
ENSMUSG00000029554	3.08	0.00031139	Mad1l1	5	protein_coding
ENSMUSG00000034917	3.08	0.00564281	Tjp3	10	protein_coding
ENSMUSG00000028958	3.08	0.00162853	Tmub1	5	protein_coding
ENSMUSG00000024137	3.08	0.00204182	E4f1	17	protein_coding
ENSMUSG00000040479	3.08	0.000662556	Dgkz	2	protein_coding
ENSMUSG00000020747	3.07	0.000771067	Tmem94	11	protein_coding
ENSMUSG00000030400	3.07	0.000967689	Ercc2	7	protein_coding
ENSMUSG00000059412	3.07	0.00132295	Fxyd2	9	protein_coding
ENSMUSG00000006299	3.07	0.000153168	Aamp	1	protein_coding
ENSMUSG00000055692	3.07	0.00205539	Tmem191c	16	protein_coding
ENSMUSG00000032554	3.07	0.000148332	Trf	9	protein_coding
ENSMUSG00000024891	3.07	0.000987978	Slc29a2	19	protein_coding
ENSMUSG00000053398	3.07	0.000349562	Phgdh	3	protein_coding
ENSMUSG00000025503	3.07	0.000148175	Taldo1	7	protein_coding
ENSMUSG00000008318	3.07	0.000621332	Relt	7	protein_coding
ENSMUSG00000036896	3.07	0.0004274	C1qc	4	protein_coding
ENSMUSG00000028796	3.07	0.000603143	Phc2	4	protein_coding
ENSMUSG00000001229	3.06	0.000390262	Dpp9	17	protein_coding
ENSMUSG00000034382	3.06	0.00713045	AI661453	17	protein_coding
ENSMUSG00000028042	3.06	0.00154148	Zbtb7b	3	protein_coding
ENSMUSG00000039838	3.06	0.000287556	Slc45a1	4	protein_coding
ENSMUSG00000047721	3.06	0.00125994	Bola2	7	protein_coding
ENSMUSG00000063382	3.06	0.00140405	Bcl9l	9	protein_coding
ENSMUSG00000039278	3.06	0.0479474	Pcsk1n	X	protein_coding
ENSMUSG00000020099	3.06	0.000717071	Unc5b	10	protein_coding
ENSMUSG00000040482	3.06	0.00138151	Dxo	17	protein_coding
ENSMUSG00000045471	3.05	0.0279718	Hcrt	11	protein_coding
ENSMUSG00000033327	3.05	0.00343889	Tnxb	17	protein_coding
ENSMUSG00000028778	3.05	0.00293574	Hcrtr1	4	protein_coding
ENSMUSG00000054065	3.05	0.00622214	Pkp3	7	protein_coding
ENSMUSG00000037621	3.04	0.00114499	Atoh8	6	protein_coding
ENSMUSG00000002871	3.04	0.000399733	Tpra1	6	protein_coding
ENSMUSG00000028952	3.04	0.000751412	Zbtb48	4	protein_coding
ENSMUSG00000067818	3.04	0.000287556	Myl9	2	protein_coding
ENSMUSG00000025375	3.04	0.0017627	Aatk	11	protein_coding
ENSMUSG00000034255	3.04	0.00152011	Arhgap27	11	protein_coding
ENSMUSG00000003644	3.04	0.00104982	Rps6ka1	4	protein_coding
ENSMUSG00000051768	3.04	0.000760539	Xrcc1	7	protein_coding
ENSMUSG00000029408	3.04	0.0016499	Abcb9	5	protein_coding
ENSMUSG00000060621	3.03	0.0285614	Nkpd1	7	protein_coding
ENSMUSG00000108367	3.03	0.0428708	Gm4881	7	protein_coding
ENSMUSG00000070509	3.03	0.00157974	Rgma	7	protein_coding
ENSMUSG00000024160	3.03	0.000684548	Spsb3	17	protein_coding
ENSMUSG00000035711	3.02	0.0042702	Dok3	13	protein_coding
ENSMUSG00000028909	3.02	0.000494213	Ptpru	4	protein_coding
ENSMUSG00000022557	3.02	0.000533112	Bop1	15	protein_coding
ENSMUSG00000039568	3.02	0.0019968	Ubald1	16	protein_coding
ENSMUSG00000035697	3.02	0.00664856	Arhgap45	10	protein_coding
ENSMUSG00000005983	3.02	0.00345387	1700037C18Rik	16	protein_coding
ENSMUSG00000020400	3.02	0.000580192	Tnip1	11	protein_coding
ENSMUSG00000045980	3.01	0.000291568	Tmem104	11	protein_coding
ENSMUSG00000047507	3.01	0.00187213	Baiap3	17	protein_coding
ENSMUSG00000006457	3.01	0.00160991	Actn3	19	protein_coding
ENSMUSG00000043251	3.01	0.0165288	Exoc3l	8	protein_coding
ENSMUSG00000049686	3.01	0.00207044	Orai1	5	protein_coding
ENSMUSG00000019689	3.01	0.00148632	Fmc1	6	protein_coding
ENSMUSG00000031805	3.01	0.00656281	Jak3	8	protein_coding
ENSMUSG00000056724	3	0.00469264	Nbeal2	9	protein_coding
ENSMUSG00000057948	3	0.00322191	Unc13d	11	protein_coding
ENSMUSG00000036578	2.99	0.000584599	Fxyd7	7	protein_coding
ENSMUSG00000034201	2.99	0.00308248	Gas2l1	11	protein_coding
ENSMUSG00000028848	2.99	0.00186553	Gpn2	4	protein_coding
ENSMUSG00000046082	2.99	0.000814927	Tmem174	13	protein_coding
ENSMUSG00000022096	2.99	0.000572791	Hr	14	protein_coding
ENSMUSG00000033955	2.99	0.000386872	Tnks1bp1	2	protein_coding
ENSMUSG00000048163	2.99	0.00119093	Selplg	5	protein_coding
ENSMUSG00000037499	2.99	0.000660858	Nenf	1	protein_coding
ENSMUSG00000017754	2.99	0.000692994	Pltp	2	protein_coding
ENSMUSG00000068699	2.99	0.000418615	Flnc	6	protein_coding
ENSMUSG00000004846	2.99	0.000399733	Plod3	5	protein_coding
ENSMUSG00000083811	2.99	0.0338888	Gm13071	4	processed_pseudogene
ENSMUSG00000028917	2.99	0.00111208	Plekhm2	4	protein_coding
ENSMUSG00000023143	2.99	0.000596629	Nagpa	16	protein_coding
ENSMUSG00000004937	2.99	0.00143577	Sgta	10	protein_coding
ENSMUSG00000038167	2.99	0.0256213	Plekhg6	6	protein_coding
ENSMUSG00000026247	2.98	0.000642586	Ecel1	1	protein_coding
ENSMUSG00000047417	2.98	0.00140756	Rexo1	10	protein_coding
ENSMUSG00000032485	2.98	0.00124065	Scap	9	protein_coding
ENSMUSG00000041774	2.98	0.00238081	Ydjc	16	protein_coding
ENSMUSG00000003534	2.98	0.00143577	Ddr1	17	protein_coding
ENSMUSG00000026437	2.98	0.000336938	Cdk18	1	protein_coding
ENSMUSG00000006575	2.98	0.00123475	Rundc3a	11	protein_coding
ENSMUSG00000005640	2.97	0.00288958	Insrr	3	protein_coding
ENSMUSG00000032083	2.97	0.0443704	Apoa1	9	protein_coding
ENSMUSG00000061306	2.97	0.000339957	Slc38a10	11	protein_coding
ENSMUSG00000048930	2.97	0.000769142	Tada3	6	protein_coding
ENSMUSG00000026814	2.97	0.00178239	Eng	2	protein_coding
ENSMUSG00000026944	2.97	0.00204435	Abca2	2	protein_coding
ENSMUSG00000032754	2.97	0.000574212	Slc8b1	5	protein_coding
ENSMUSG00000068220	2.96	0.000260292	Lgals1	15	protein_coding
ENSMUSG00000039715	2.96	0.0015344	Wdr34	2	protein_coding
ENSMUSG00000020692	2.96	0.000738504	Nle1	11	protein_coding
ENSMUSG00000025153	2.96	0.00149505	Fasn	11	protein_coding
ENSMUSG00000028776	2.96	0.000506415	Tinagl1	4	protein_coding
ENSMUSG00000031834	2.96	0.00210983	Pik3r2	8	protein_coding
ENSMUSG00000045009	2.96	0.000443102	Prrt3	6	protein_coding
ENSMUSG00000040938	2.96	0.00387594	Slc16a11	11	protein_coding
ENSMUSG00000034930	2.96	0.000360328	Rtkn	6	protein_coding
ENSMUSG00000035355	2.96	0.00225719	Kcnh4	11	protein_coding
ENSMUSG00000024807	2.96	0.000997478	Syvn1	19	protein_coding
ENSMUSG00000061451	2.95	0.0012736	Tmem151a	19	protein_coding
ENSMUSG00000003233	2.95	0.00377707	Dvl3	16	protein_coding
ENSMUSG00000028063	2.95	0.00300002	Lmna	3	protein_coding
ENSMUSG00000070420	2.95	0.00171904	Zscan25	5	protein_coding
ENSMUSG00000031738	2.95	0.0110995	Irx6	8	protein_coding
ENSMUSG00000051375	2.95	0.000923787	Pcdh1	18	protein_coding
ENSMUSG00000020133	2.95	0.000665837	2310011J03Rik	10	protein_coding
ENSMUSG00000038135	2.95	0.0235661	Crygn	5	protein_coding
ENSMUSG00000061479	2.94	0.00490666	Snrpa	7	protein_coding
ENSMUSG00000062300	2.94	0.00163072	Nectin2	7	protein_coding
ENSMUSG00000024206	2.94	0.00115619	Rfx2	17	protein_coding
ENSMUSG00000016757	2.94	0.000255326	Ttll12	15	protein_coding
ENSMUSG00000060275	2.94	0.00410388	Nrg2	18	protein_coding
ENSMUSG00000036966	2.94	0.000153168	Spryd3	15	protein_coding
ENSMUSG00000020893	2.94	0.000876129	Per1	11	protein_coding
ENSMUSG00000036634	2.94	0.000282229	Mag	7	protein_coding
ENSMUSG00000029431	2.94	0.013863	B3gnt4	5	protein_coding
ENSMUSG00000023348	2.94	0.00280896	Trip6	5	protein_coding
ENSMUSG00000019470	2.93	0.000891812	Xab2	8	protein_coding
ENSMUSG00000007833	2.93	0.00494427	Aldh16a1	7	protein_coding
ENSMUSG00000033751	2.93	0.00322191	Gadd45gip1	8	protein_coding
ENSMUSG00000036057	2.93	0.00119633	Ptpn23	9	protein_coding
ENSMUSG00000037579	2.93	0.00121619	Kcnh3	15	protein_coding
ENSMUSG00000041571	2.93	0.000617318	Selenow	7	protein_coding
ENSMUSG00000059479	2.93	0.0263678	B3gnt8	7	protein_coding
ENSMUSG00000028755	2.93	0.00149989	Cda	4	protein_coding
ENSMUSG00000030605	2.93	0.000367686	Mfge8	7	protein_coding
ENSMUSG00000022203	2.93	0.0041981	Efs	14	protein_coding
ENSMUSG00000034793	2.92	0.000410306	G6pc3	11	protein_coding
ENSMUSG00000020424	2.92	0.00398799	Gatsl3	11	protein_coding
ENSMUSG00000023192	2.92	0.00147048	Grm2	9	protein_coding
ENSMUSG00000020536	2.92	0.00154148	Llgl1	11	protein_coding
ENSMUSG00000049551	2.92	0.00366227	Fzd9	5	protein_coding
ENSMUSG00000026841	2.92	0.000136158	Fibcd1	2	protein_coding
ENSMUSG00000034112	2.91	0.00309969	Atp2c2	8	protein_coding
ENSMUSG00000086784	2.91	0.000383835	Isoc2a	7	protein_coding
ENSMUSG00000002249	2.91	0.00595043	Tead3	17	protein_coding
ENSMUSG00000032556	2.91	0.00211465	Bfsp2	9	protein_coding
ENSMUSG00000050234	2.91	0.0087196	Gja4	4	protein_coding
ENSMUSG00000015474	2.9	0.000547876	Ppt2	17	protein_coding
ENSMUSG00000093674	2.9	0.00193291	Rpl41	10	protein_coding
ENSMUSG00000024201	2.9	0.001288	Kdm4b	17	protein_coding
ENSMUSG00000066191	2.9	0.00201184	Anks6	4	protein_coding
ENSMUSG00000052135	2.9	0.00266971	Foxo6	4	protein_coding
ENSMUSG00000003200	2.9	0.00109104	Sh3gl1	17	protein_coding
ENSMUSG00000007603	2.9	0.00193291	Dus3l	17	protein_coding
ENSMUSG00000030048	2.9	0.00682479	Gkn3	6	protein_coding
ENSMUSG00000060950	2.9	0.000575553	Trmt61a	12	protein_coding
ENSMUSG00000034762	2.89	0.0403012	Glis1	4	protein_coding
ENSMUSG00000026269	2.89	0.00220893	Rnpepl1	1	protein_coding
ENSMUSG00000041354	2.89	0.000627317	Rgl2	17	protein_coding
ENSMUSG00000006731	2.89	0.000974561	B4galnt1	10	protein_coding
ENSMUSG00000028962	2.89	0.000966128	Slc4a2	5	protein_coding
ENSMUSG00000036529	2.89	0.0012562	Sbf1	15	protein_coding
ENSMUSG00000104960	2.89	0.00733372	Snhg8	3	processed_transcript
ENSMUSG00000007029	2.89	0.00123448	Vars	17	protein_coding
ENSMUSG00000001729	2.89	0.000897172	Akt1	12	protein_coding
ENSMUSG00000024965	2.88	0.013725	Fermt3	19	protein_coding
ENSMUSG00000021773	2.88	0.006942	Comtd1	14	protein_coding
ENSMUSG00000034226	2.88	0.00156125	Rhov	2	protein_coding
ENSMUSG00000050271	2.88	0.00110142	Prag1	8	protein_coding
ENSMUSG00000044857	2.88	0.000639666	Lemd2	17	protein_coding
ENSMUSG00000046330	2.88	0.000114947	Rpl37a	1	protein_coding
ENSMUSG00000063856	2.88	0.00214888	Gpx1	9	protein_coding
ENSMUSG00000025572	2.88	0.00562594	Tmc6	11	protein_coding
ENSMUSG00000021265	2.88	0.00143663	Slc25a29	12	protein_coding
ENSMUSG00000019823	2.88	0.00136905	Mical1	10	protein_coding
ENSMUSG00000024927	2.87	0.00137582	Rela	19	protein_coding
ENSMUSG00000003123	2.87	0.0023512	Lipe	7	protein_coding
ENSMUSG00000030741	2.87	0.00266971	Spns1	7	protein_coding
ENSMUSG00000026858	2.87	0.00043427	Miga2	2	protein_coding
ENSMUSG00000037126	2.87	0.00145965	Psd	19	protein_coding
ENSMUSG00000030683	2.87	0.000293619	Sez6l2	7	protein_coding
ENSMUSG00000015095	2.87	0.000570746	Fbxw5	2	protein_coding
ENSMUSG00000020131	2.87	0.00643867	Pcsk4	10	protein_coding
ENSMUSG00000055805	2.87	0.000757853	Fmnl1	11	protein_coding
ENSMUSG00000097979	2.86	0.0427063	Gm4691	6	transcribed_processed_pseudogene
ENSMUSG00000024663	2.86	0.000580046	Rab3il1	19	protein_coding
ENSMUSG00000059518	2.86	0.00252882	Znhit1	5	protein_coding
ENSMUSG00000031790	2.86	0.000287556	Mmp15	8	protein_coding
ENSMUSG00000022780	2.86	0.0125049	Meltf	16	protein_coding
ENSMUSG00000028937	2.86	0.000744457	Acot7	4	protein_coding
ENSMUSG00000038457	2.86	0.0302988	Tmem255b	8	protein_coding
ENSMUSG00000052456	2.86	0.00068387	Asna1	8	protein_coding
ENSMUSG00000025145	2.86	0.00238506	Lrrc45	11	protein_coding
ENSMUSG00000019080	2.86	0.00228569	Mfsd3	15	protein_coding
ENSMUSG00000034771	2.86	0.00688264	Tle2	10	protein_coding
ENSMUSG00000020260	2.86	0.000506856	Pofut2	10	protein_coding
ENSMUSG00000038775	2.86	0.000233809	Vill	9	protein_coding
ENSMUSG00000027368	2.85	0.00284903	Dusp2	2	protein_coding
ENSMUSG00000026922	2.85	0.00893841	Agpat2	2	protein_coding
ENSMUSG00000030699	2.85	0.0377363	Tbx6	7	protein_coding
ENSMUSG00000027488	2.85	0.00154118	Snta1	2	protein_coding
ENSMUSG00000024012	2.85	0.000487077	Mtch1	17	protein_coding
ENSMUSG00000024392	2.85	0.0018313	Bag6	17	protein_coding
ENSMUSG00000057604	2.85	0.0010325	Lmcd1	6	protein_coding
ENSMUSG00000074001	2.85	0.00103549	Klhl40	9	protein_coding
ENSMUSG00000031706	2.85	0.00322191	Rfx1	8	protein_coding
ENSMUSG00000022199	2.85	0.000757853	Slc22a17	14	protein_coding
ENSMUSG00000022540	2.84	0.00127876	Rogdi	16	protein_coding
ENSMUSG00000000325	2.84	0.00125431	Arvcf	16	protein_coding
ENSMUSG00000072720	2.84	0.000624327	Myo18b	5	protein_coding
ENSMUSG00000042462	2.84	0.00383828	Dctpp1	7	protein_coding
ENSMUSG00000009035	2.84	0.000846487	Tmem184b	15	protein_coding
ENSMUSG00000073532	2.84	0.025815	Gm7276	18	protein_coding
ENSMUSG00000024942	2.84	0.000253017	Capn1	19	protein_coding
ENSMUSG00000019082	2.84	0.000285116	Slc25a22	7	protein_coding
ENSMUSG00000031750	2.84	7.43e-05	Il34	8	protein_coding
ENSMUSG00000034923	2.84	0.0182113	Ly6g6f	17	protein_coding
ENSMUSG00000027777	2.84	0.0194667	Schip1	3	protein_coding
ENSMUSG00000020196	2.84	0.00120736	Cabin1	10	protein_coding
ENSMUSG00000039637	2.83	0.00120798	Coro7	16	protein_coding
ENSMUSG00000032120	2.83	0.00145505	C2cd2l	9	protein_coding
ENSMUSG00000035828	2.83	0.000453115	Pim3	15	protein_coding
ENSMUSG00000040616	2.83	0.00146974	Tmem51	4	protein_coding
ENSMUSG00000033871	2.83	0.00546294	Ppargc1b	18	protein_coding
ENSMUSG00000041958	2.83	0.00171809	Pigs	11	protein_coding
ENSMUSG00000025408	2.83	0.00126438	Ddit3	10	protein_coding
ENSMUSG00000037916	2.83	0.000210564	Ndufv1	19	protein_coding
ENSMUSG00000022091	2.83	0.0024793	Sorbs3	14	protein_coding
ENSMUSG00000024050	2.83	0.001288	Wiz	17	protein_coding
ENSMUSG00000023353	2.83	0.00425933	Agap3	5	protein_coding
ENSMUSG00000017307	2.82	0.00279867	Acot8	2	protein_coding
ENSMUSG00000002372	2.82	0.000933024	Ranbp3	17	protein_coding
ENSMUSG00000029703	2.82	0.00263055	Lrwd1	5	protein_coding
ENSMUSG00000040212	2.82	0.00174352	Emp3	7	protein_coding
ENSMUSG00000031813	2.82	0.00175028	Mvb12a	8	protein_coding
ENSMUSG00000001435	2.82	0.00148668	Col18a1	10	protein_coding
ENSMUSG00000059851	2.82	0.00195805	Kmt5c	7	protein_coding
ENSMUSG00000002781	2.82	0.00184592	Tmem143	7	protein_coding
ENSMUSG00000071654	2.82	0.00204435	Uqcc3	19	protein_coding
ENSMUSG00000029482	2.82	0.00079851	Aacs	5	protein_coding
ENSMUSG00000035673	2.81	0.00544282	Sbno2	10	protein_coding
ENSMUSG00000031451	2.81	0.000403395	Gas6	8	protein_coding
ENSMUSG00000040097	2.81	0.000801939	Flywch1	17	protein_coding
ENSMUSG00000032333	2.81	0.000456757	Stoml1	9	protein_coding
ENSMUSG00000025225	2.81	0.00293478	Nfkb2	19	protein_coding
ENSMUSG00000013419	2.81	0.00172098	Zfp651	9	protein_coding
ENSMUSG00000022564	2.81	0.000383835	Grina	15	protein_coding
ENSMUSG00000068264	2.81	0.000253017	Ap5s1	2	protein_coding
ENSMUSG00000032334	2.81	0.00678058	Loxl1	9	protein_coding
ENSMUSG00000030086	2.81	0.000669167	Chchd6	6	protein_coding
ENSMUSG00000037907	2.81	0.00300541	Ankrd13b	11	protein_coding
ENSMUSG00000039041	2.81	0.00246316	Adrm1	2	protein_coding
ENSMUSG00000034845	2.81	0.00151759	Plvap	8	protein_coding
ENSMUSG00000025877	2.8	0.0241057	Hk3	13	protein_coding
ENSMUSG00000022475	2.8	0.00209517	Hdac7	15	protein_coding
ENSMUSG00000038451	2.8	0.0035077	Spsb2	6	protein_coding
ENSMUSG00000059316	2.8	0.000567803	Slc27a4	2	protein_coding
ENSMUSG00000039427	2.8	0.0004646	Alg1	16	protein_coding
ENSMUSG00000078235	2.8	0.000115916	Fam43b	4	protein_coding
ENSMUSG00000010651	2.8	0.0190197	Acaa1b	9	protein_coding
ENSMUSG00000033316	2.8	0.00104811	Galnt9	5	protein_coding
ENSMUSG00000035314	2.79	0.00238506	Gdpd5	7	protein_coding
ENSMUSG00000034220	2.79	0.000657659	Gpc1	1	protein_coding
ENSMUSG00000022562	2.79	0.00217158	Oplah	15	protein_coding
ENSMUSG00000024193	2.79	0.00156632	Phf1	17	protein_coding
ENSMUSG00000020232	2.79	0.00248098	Hmg20b	10	protein_coding
ENSMUSG00000024944	2.79	0.00135038	Arl2	19	protein_coding
ENSMUSG00000070643	2.79	0.00251736	Sox13	1	protein_coding
ENSMUSG00000062647	2.79	0.00261216	Rpl7a	2	protein_coding
ENSMUSG00000002319	2.79	0.00200867	Ipo4	14	protein_coding
ENSMUSG00000001348	2.78	0.029474	Acp5	9	protein_coding
ENSMUSG00000036412	2.78	0.016953	Arsi	18	protein_coding
ENSMUSG00000064264	2.78	0.00742761	Zfp428	7	protein_coding
ENSMUSG00000033365	2.78	0.0012519	Ipo13	4	protein_coding
ENSMUSG00000053560	2.78	0.0244341	Ier2	8	protein_coding
ENSMUSG00000027327	2.78	0.00130238	1700037H04Rik	2	protein_coding
ENSMUSG00000025318	2.78	0.00247783	Jph3	8	protein_coding
ENSMUSG00000062012	2.78	0.00417199	Zfp13	17	protein_coding
ENSMUSG00000015363	2.78	0.00165267	Trabd	15	protein_coding
ENSMUSG00000005986	2.78	0.000669167	Ankrd13d	19	protein_coding
ENSMUSG00000008384	2.78	0.00143577	Sertad1	7	protein_coding
ENSMUSG00000026641	2.78	0.000336938	Usf1	1	protein_coding
ENSMUSG00000024957	2.77	0.00316901	Kcnk4	19	protein_coding
ENSMUSG00000028072	2.77	0.00152791	Ntrk1	3	protein_coding
ENSMUSG00000027551	2.77	0.00595691	Zfp64	2	protein_coding
ENSMUSG00000069744	2.77	0.000182462	Psmb3	11	protein_coding
ENSMUSG00000017386	2.77	0.00800978	Traf4	11	protein_coding
ENSMUSG00000042766	2.77	0.0027388	Trim46	3	protein_coding
ENSMUSG00000061878	2.76	0.0016847	Sphk1	11	protein_coding
ENSMUSG00000056629	2.76	0.000274842	Fkbp2	19	protein_coding
ENSMUSG00000059714	2.76	0.00138151	Flot1	17	protein_coding
ENSMUSG00000041801	2.76	0.000413182	Phlda3	1	protein_coding
ENSMUSG00000023905	2.76	0.000639759	Tnfrsf12a	17	protein_coding
ENSMUSG00000031862	2.76	0.00143441	Atp13a1	8	protein_coding
ENSMUSG00000109511	2.76	0.000950932	Nup62	7	protein_coding
ENSMUSG00000110170	2.76	0.0298526	St6galnac2	11	protein_coding
ENSMUSG00000039834	2.76	0.00283279	Zfp335	2	protein_coding
ENSMUSG00000029359	2.76	0.00286759	Tesc	5	protein_coding
ENSMUSG00000000631	2.75	0.00089962	Myo18a	11	protein_coding
ENSMUSG00000030533	2.75	0.00195792	Unc45a	7	protein_coding
ENSMUSG00000087435	2.75	0.0312213	Gm16323	2	antisense
ENSMUSG00000030602	2.75	0.00245201	Pak4	7	protein_coding
ENSMUSG00000032131	2.75	0.00105266	Abcg4	9	protein_coding
ENSMUSG00000037813	2.75	0.00354796	D630003M21Rik	2	protein_coding
ENSMUSG00000029033	2.75	0.0013559	Acap3	4	protein_coding
ENSMUSG00000032977	2.75	0.00125431	Fam207a	10	protein_coding
ENSMUSG00000000889	2.75	0.00163072	Dbh	2	protein_coding
ENSMUSG00000071202	2.74	0.0228517	Ccdc78	17	protein_coding
ENSMUSG00000041429	2.74	0.0151552	Nthl1	17	protein_coding
ENSMUSG00000036718	2.74	0.00395718	Micall2	5	protein_coding
ENSMUSG00000029071	2.74	0.00245986	Dvl1	4	protein_coding
ENSMUSG00000022414	2.74	0.00359256	Tab1	15	protein_coding
ENSMUSG00000045374	2.74	0.00411531	Wdr81	11	protein_coding
ENSMUSG00000030866	2.74	0.0269217	Ern2	7	protein_coding
ENSMUSG00000038765	2.74	0.00154118	Lmx1b	2	protein_coding
ENSMUSG00000067203	2.74	0.0122847	H2-K2	17	unprocessed_pseudogene
ENSMUSG00000032294	2.74	0.00068387	Pkm	9	protein_coding
ENSMUSG00000024312	2.73	0.000487077	Wdr46	17	protein_coding
ENSMUSG00000023262	2.73	0.00132002	Acy1	9	protein_coding
ENSMUSG00000028959	2.73	0.00174352	Fastk	5	protein_coding
ENSMUSG00000028648	2.73	0.00104982	Ndufs5	4	protein_coding
ENSMUSG00000023904	2.73	0.00212765	Hcfc1r1	17	protein_coding
ENSMUSG00000025737	2.73	0.00201184	Wdr24	17	protein_coding
ENSMUSG00000030733	2.73	0.00152995	Sh2b1	7	protein_coding
ENSMUSG00000044339	2.73	0.00538455	Alkbh2	5	protein_coding
ENSMUSG00000001082	2.73	0.00440933	Mfsd10	5	protein_coding
ENSMUSG00000033007	2.73	0.00471914	Asic4	1	protein_coding
ENSMUSG00000018040	2.73	0.00066228	Rrp7a	15	protein_coding
ENSMUSG00000014444	2.73	0.00665096	Piezo1	8	protein_coding
ENSMUSG00000044062	2.72	0.025276	Plekhd1os	12	antisense
ENSMUSG00000031708	2.72	0.00051776	Tecr	8	protein_coding
ENSMUSG00000066196	2.72	0.00740558	Spag8	4	protein_coding
ENSMUSG00000023972	2.72	0.00368718	Ptk7	17	protein_coding
ENSMUSG00000109284	2.72	0.00211222	B230311B06Rik	7	lincRNA
ENSMUSG00000020241	2.72	0.00115091	Col6a2	10	protein_coding
ENSMUSG00000060279	2.72	0.00149989	Ap2a1	7	protein_coding
ENSMUSG00000033735	2.72	0.000661051	Spr	6	protein_coding
ENSMUSG00000001802	2.72	0.00358625	Lrp3	7	protein_coding
ENSMUSG00000038670	2.72	0.00371364	Mybpc2	7	protein_coding
ENSMUSG00000037638	2.72	0.00938874	Zbtb42	12	protein_coding
ENSMUSG00000029119	2.72	0.00212205	Man2b2	5	protein_coding
ENSMUSG00000034175	2.72	0.00193291	Rhbdd3	11	protein_coding
ENSMUSG00000059534	2.72	0.00106144	Uqcr10	11	protein_coding
ENSMUSG00000042540	2.72	0.0027471	Acot5	12	protein_coding
ENSMUSG00000034902	2.72	0.00193291	Pip5k1c	10	protein_coding
ENSMUSG00000038650	2.71	0.000256336	Rnh1	7	protein_coding
ENSMUSG00000020935	2.71	0.00460856	Dcakd	11	protein_coding
ENSMUSG00000002820	2.71	0.00268398	Atg4d	9	protein_coding
ENSMUSG00000067924	2.71	0.000537795	Rtl8b	X	protein_coding
ENSMUSG00000034684	2.71	0.00206315	Sema3f	9	protein_coding
ENSMUSG00000028973	2.71	0.000928731	Abcb8	5	protein_coding
ENSMUSG00000045288	2.71	0.0118655	Ush1g	11	protein_coding
ENSMUSG00000030695	2.71	0.000563419	Aldoa	7	protein_coding
ENSMUSG00000023064	2.71	0.000563419	Sncg	14	protein_coding
ENSMUSG00000017221	2.71	0.00181289	Psmd3	11	protein_coding
ENSMUSG00000001436	2.7	0.00359884	Slc19a1	10	protein_coding
ENSMUSG00000029055	2.7	0.00204435	Plch2	4	protein_coding
ENSMUSG00000032394	2.7	0.00416699	Igdcc3	9	protein_coding
ENSMUSG00000004098	2.7	0.00209517	Col5a3	9	protein_coding
ENSMUSG00000015461	2.7	0.00193594	Atf6b	17	protein_coding
ENSMUSG00000035198	2.7	0.00132295	Tubg1	11	protein_coding
ENSMUSG00000032609	2.7	0.00177061	Klhdc8b	9	protein_coding
ENSMUSG00000024560	2.7	0.00361647	Cxxc1	18	protein_coding
ENSMUSG00000045665	2.7	0.00134757	Mfsd5	15	protein_coding
ENSMUSG00000020886	2.69	0.000801939	Dlg4	11	protein_coding
ENSMUSG00000027223	2.69	0.00226204	Mapk8ip1	2	protein_coding
ENSMUSG00000039686	2.69	0.00134061	Zer1	2	protein_coding
ENSMUSG00000027952	2.69	0.000377149	Pmvk	3	protein_coding
ENSMUSG00000023232	2.69	0.00277665	Serinc2	4	protein_coding
ENSMUSG00000039345	2.69	0.00110038	Mettl22	16	protein_coding
ENSMUSG00000021464	2.69	0.0033313	Ror2	13	protein_coding
ENSMUSG00000052934	2.69	0.00143663	Fbxo31	8	protein_coding
ENSMUSG00000013367	2.69	0.000928823	Iglon5	7	protein_coding
ENSMUSG00000003575	2.69	0.00143775	Crtc1	8	protein_coding
ENSMUSG00000071073	2.68	0.0022315	Lrrc73	17	protein_coding
ENSMUSG00000066621	2.68	0.000936246	Tecpr1	5	protein_coding
ENSMUSG00000020867	2.68	0.0418947	Spata20	11	protein_coding
ENSMUSG00000038520	2.68	0.00211465	Tbc1d17	7	protein_coding
ENSMUSG00000019362	2.68	0.00214662	D8Ertd738e	8	protein_coding
ENSMUSG00000041669	2.68	0.00925627	Prima1	12	protein_coding
ENSMUSG00000034341	2.68	0.000923787	Wbp2	11	protein_coding
ENSMUSG00000048807	2.68	0.00702547	Slc35e4	11	protein_coding
ENSMUSG00000026520	2.68	0.00197861	Pycr2	1	protein_coding
ENSMUSG00000011267	2.67	0.0197858	Zfp296	7	protein_coding
ENSMUSG00000029594	2.67	0.00143775	Rbm19	5	protein_coding
ENSMUSG00000020150	2.67	0.0013559	Gamt	10	protein_coding
ENSMUSG00000037553	2.67	0.00223175	Zdhhc18	4	protein_coding
ENSMUSG00000030530	2.67	0.00170651	Furin	7	protein_coding
ENSMUSG00000032842	2.67	0.0116838	Abcc10	17	protein_coding
ENSMUSG00000032598	2.67	0.00132288	Nckipsd	9	protein_coding
ENSMUSG00000020476	2.66	0.000819349	Dbnl	11	protein_coding
ENSMUSG00000003352	2.66	0.00162853	Cacnb3	15	protein_coding
ENSMUSG00000025144	2.66	0.00132288	Cenpx	11	protein_coding
ENSMUSG00000027546	2.66	0.0019157	Atp9a	2	protein_coding
ENSMUSG00000046613	2.66	0.0036673	Vwa5b2	16	protein_coding
ENSMUSG00000006445	2.66	0.00342583	Epha2	4	protein_coding
ENSMUSG00000002608	2.66	0.00119093	Ccdc97	7	protein_coding
ENSMUSG00000031995	2.66	0.0117523	St14	9	protein_coding
ENSMUSG00000041319	2.66	0.00195872	Thoc6	17	protein_coding
ENSMUSG00000030589	2.66	0.010688	Rasgrp4	7	protein_coding
ENSMUSG00000063160	2.66	0.00627449	Numbl	7	protein_coding
ENSMUSG00000060260	2.66	0.00149194	Pwwp2b	7	protein_coding
ENSMUSG00000070002	2.66	0.0044345	Ell	8	protein_coding
ENSMUSG00000044700	2.66	0.00205905	Tmem201	4	protein_coding
ENSMUSG00000042106	2.66	0.00422575	Fam212a	9	protein_coding
ENSMUSG00000100789	2.65	0.0299362	Gm29508	12	antisense
ENSMUSG00000015090	2.65	0.000323558	Ptgds	2	protein_coding
ENSMUSG00000028854	2.65	0.00211465	Slc9a1	4	protein_coding
ENSMUSG00000018861	2.65	0.00414949	Fdxr	11	protein_coding
ENSMUSG00000025348	2.65	0.00160117	Itga7	10	protein_coding
ENSMUSG00000001507	2.65	0.00202534	Itga3	11	protein_coding
ENSMUSG00000044320	2.65	0.00896521	1700001O22Rik	2	protein_coding
ENSMUSG00000068735	2.65	0.000774038	Trp53i11	2	protein_coding
ENSMUSG00000002833	2.65	0.00171697	Hdgfl2	17	protein_coding
ENSMUSG00000002228	2.65	0.0330204	Ppm1j	3	protein_coding
ENSMUSG00000003863	2.65	0.00289904	Ppfia3	7	protein_coding
ENSMUSG00000063506	2.65	0.00453993	Arhgap22	14	protein_coding
ENSMUSG00000040813	2.65	0.00119093	Tex264	9	protein_coding
ENSMUSG00000022474	2.65	0.00087849	Pmm1	15	protein_coding
ENSMUSG00000057963	2.65	0.00110142	Itpk1	12	protein_coding
ENSMUSG00000000792	2.65	0.000350433	Slc5a5	8	protein_coding
ENSMUSG00000034854	2.65	0.00206732	Mfsd12	10	protein_coding
ENSMUSG00000031785	2.65	0.000584809	Adgrg1	8	protein_coding
ENSMUSG00000020810	2.65	0.00130477	Cygb	11	protein_coding
ENSMUSG00000031880	2.64	0.00203881	Rrad	8	protein_coding
ENSMUSG00000020866	2.64	0.00375166	Cacna1g	11	protein_coding
ENSMUSG00000040472	2.64	0.000487077	Rabggta	14	protein_coding
ENSMUSG00000032312	2.64	0.00174019	Csk	9	protein_coding
ENSMUSG00000025377	2.64	0.00284087	Tepsin	11	protein_coding
ENSMUSG00000022220	2.64	0.00403143	Adcy4	14	protein_coding
ENSMUSG00000020734	2.64	0.00532107	Grin2c	11	protein_coding
ENSMUSG00000048997	2.64	0.00549228	Atxn7l2	3	protein_coding
ENSMUSG00000049916	2.64	0.0157006	2610318N02Rik	16	protein_coding
ENSMUSG00000115783	2.64	0.00420596	AC161763.1	7	lincRNA
ENSMUSG00000035390	2.64	0.00323245	Brsk1	7	protein_coding
ENSMUSG00000042210	2.64	0.00124356	Abhd14a	9	protein_coding
ENSMUSG00000038738	2.64	0.00376681	Shank1	7	protein_coding
ENSMUSG00000004864	2.64	0.00678058	Mapk13	17	protein_coding
ENSMUSG00000042608	2.64	0.00133909	Stk40	4	protein_coding
ENSMUSG00000002210	2.63	0.00323537	Smg9	7	protein_coding
ENSMUSG00000041528	2.63	0.00263432	Rnf123	9	protein_coding
ENSMUSG00000028626	2.63	0.00182012	Col9a2	4	protein_coding
ENSMUSG00000002395	2.63	0.00237434	Use1	8	protein_coding
ENSMUSG00000028747	2.63	0.00720565	Htr6	4	protein_coding
ENSMUSG00000074247	2.63	0.00211465	Dda1	8	protein_coding
ENSMUSG00000073940	2.63	0.0153858	Hbb-bt	7	protein_coding
ENSMUSG00000034271	2.63	0.00113363	Jdp2	12	protein_coding
ENSMUSG00000097049	2.63	0.0270485	6530411M01Rik	17	lincRNA
ENSMUSG00000039623	2.62	0.00228569	Ap5z1	5	protein_coding
ENSMUSG00000072825	2.62	0.00343889	Cep170b	12	protein_coding
ENSMUSG00000056481	2.62	0.00121141	Cd248	19	protein_coding
ENSMUSG00000021819	2.62	0.0045715	Zswim8	14	protein_coding
ENSMUSG00000023973	2.62	0.00124671	Cnpy3	17	protein_coding
ENSMUSG00000003402	2.62	0.000624327	Prkcsh	9	protein_coding
ENSMUSG00000103800	2.62	0.0213411	Pcdha8	18	protein_coding
ENSMUSG00000024219	2.62	0.00235145	Anks1	17	protein_coding
ENSMUSG00000027163	2.62	0.000795569	Commd9	2	protein_coding
ENSMUSG00000005465	2.62	0.0317136	Il27ra	8	protein_coding
ENSMUSG00000031778	2.62	0.000253017	Cx3cl1	8	protein_coding
ENSMUSG00000026883	2.62	0.002538	Dab2ip	2	protein_coding
ENSMUSG00000004952	2.62	0.00360018	Rasa4	5	protein_coding
ENSMUSG00000030590	2.62	0.00180377	Fam98c	7	protein_coding
ENSMUSG00000038880	2.62	0.00226515	Mrps34	17	protein_coding
ENSMUSG00000053395	2.62	0.00130477	Cacng8	7	protein_coding
ENSMUSG00000028843	2.62	0.00132288	Sh3bgrl3	4	protein_coding
ENSMUSG00000034891	2.62	0.00193291	Sncb	13	protein_coding
ENSMUSG00000020744	2.61	0.00246316	Slc25a19	11	protein_coding
ENSMUSG00000015605	2.61	0.000673166	Srf	17	protein_coding
ENSMUSG00000017721	2.61	0.00322191	Pigt	2	protein_coding
ENSMUSG00000035215	2.61	0.00032757	Lsm7	10	protein_coding
ENSMUSG00000033216	2.61	0.00199802	Eefsec	6	protein_coding
ENSMUSG00000008348	2.61	0.00030717	Ubc	5	protein_coding
ENSMUSG00000022428	2.61	0.000277223	Cby1	15	protein_coding
ENSMUSG00000023047	2.61	0.0270814	Amhr2	15	protein_coding
ENSMUSG00000042677	2.61	0.0478379	Zc3h12a	4	protein_coding
ENSMUSG00000037095	2.61	0.0495493	Lrg1	17	protein_coding
ENSMUSG00000032578	2.61	0.00375235	Cish	9	protein_coding
ENSMUSG00000022556	2.61	0.00357436	Hsf1	15	protein_coding
ENSMUSG00000034570	2.61	0.00459123	Inpp5j	11	protein_coding
ENSMUSG00000058886	2.61	0.00309969	Deaf1	7	protein_coding
ENSMUSG00000013707	2.61	0.0102983	Tnfaip8l2	3	protein_coding
ENSMUSG00000006378	2.6	0.00157036	Gcat	15	protein_coding
ENSMUSG00000040490	2.6	0.00079632	Lrfn2	17	protein_coding
ENSMUSG00000037686	2.6	0.00830827	Aspg	12	protein_coding
ENSMUSG00000034165	2.6	0.00127148	Ccnd3	17	protein_coding
ENSMUSG00000002345	2.6	0.00152047	Borcs8	8	protein_coding
ENSMUSG00000048277	2.6	0.000764229	Syngr2	11	protein_coding
ENSMUSG00000028541	2.6	0.00117572	B4galt2	4	protein_coding
ENSMUSG00000010044	2.6	0.00994023	Zmynd10	9	protein_coding
ENSMUSG00000040280	2.6	0.00855336	Ndufa4l2	10	protein_coding
ENSMUSG00000028849	2.6	0.00439289	Map7d1	4	protein_coding
ENSMUSG00000039648	2.6	0.000801939	Kyat1	2	protein_coding
ENSMUSG00000030842	2.59	0.000665837	Lamtor1	7	protein_coding
ENSMUSG00000039670	2.59	0.00202125	Oxld1	11	protein_coding
ENSMUSG00000030688	2.59	0.00282608	Stard10	7	protein_coding
ENSMUSG00000038895	2.59	0.00309969	Zfp653	9	protein_coding
ENSMUSG00000056569	2.59	0.0213118	Mpz	1	protein_coding
ENSMUSG00000019312	2.59	0.00300541	Grb7	11	protein_coding
ENSMUSG00000074922	2.59	0.000652731	Fam122a	19	protein_coding
ENSMUSG00000030672	2.59	0.0112856	Mylpf	7	protein_coding
ENSMUSG00000029419	2.59	0.00380896	Gm996	2	protein_coding
ENSMUSG00000051669	2.59	0.00187213	AU021092	16	protein_coding
ENSMUSG00000036073	2.59	0.00179135	Galt	4	protein_coding
ENSMUSG00000028631	2.59	0.0039045	Kcnq4	4	protein_coding
ENSMUSG00000071341	2.59	0.0270814	Egr4	6	protein_coding
ENSMUSG00000066721	2.59	0.0206834	Zfp575	7	protein_coding
ENSMUSG00000032291	2.58	0.00291751	Crabp1	9	protein_coding
ENSMUSG00000021194	2.58	0.000759765	Chga	12	protein_coding
ENSMUSG00000025386	2.58	0.0318378	Pde6g	11	protein_coding
ENSMUSG00000034932	2.58	0.00241379	Mrpl54	10	protein_coding
ENSMUSG00000029725	2.58	0.00713625	Ppp1r35	5	protein_coding
ENSMUSG00000026941	2.58	0.0327049	Mamdc4	2	protein_coding
ENSMUSG00000024212	2.58	0.00335539	Mllt1	17	protein_coding
ENSMUSG00000002963	2.58	0.00148668	Pnkp	7	protein_coding
ENSMUSG00000010609	2.58	0.00190622	Psen2	1	protein_coding
ENSMUSG00000002983	2.58	0.00757947	Relb	7	protein_coding
ENSMUSG00000022843	2.58	0.00079851	Clcn2	16	protein_coding
ENSMUSG00000025204	2.57	0.000784415	Ndufb8	19	protein_coding
ENSMUSG00000074064	2.57	0.00140887	Mlycd	8	protein_coding
ENSMUSG00000024940	2.57	0.00591432	Ltbp3	19	protein_coding
ENSMUSG00000037103	2.57	0.00237434	Dcaf15	8	protein_coding
ENSMUSG00000025651	2.57	0.00104811	Uqcrc1	9	protein_coding
ENSMUSG00000087038	2.57	0.0285313	2900079G21Rik	9	lincRNA
ENSMUSG00000026928	2.57	0.0194408	Card9	2	protein_coding
ENSMUSG00000009566	2.57	0.00754308	Fpgs	2	protein_coding
ENSMUSG00000005823	2.57	0.000256663	Gpr108	17	protein_coding
ENSMUSG00000092216	2.57	0.0198221	Gm19345	7	protein_coding
ENSMUSG00000049932	2.57	0.00258519	H2afx	9	protein_coding
ENSMUSG00000038963	2.57	0.00447109	Slco4a1	2	protein_coding
ENSMUSG00000017664	2.57	0.00195646	Slc35c2	2	protein_coding
ENSMUSG00000020829	2.57	0.00204435	Slc46a1	11	protein_coding
ENSMUSG00000022570	2.57	0.000832213	Tsta3	15	protein_coding
ENSMUSG00000027459	2.57	0.00599533	Fam110a	2	protein_coding
ENSMUSG00000026821	2.57	0.00284903	Ralgds	2	protein_coding
ENSMUSG00000071074	2.56	0.00114499	Yipf3	17	protein_coding
ENSMUSG00000039079	2.56	0.0377481	Trhr2	8	protein_coding
ENSMUSG00000061702	2.56	0.00068387	Tmem91	7	protein_coding
ENSMUSG00000039813	2.56	0.00600029	Tbc1d2	4	protein_coding
ENSMUSG00000013646	2.56	0.0012562	Sh3bp5l	11	protein_coding
ENSMUSG00000056737	2.56	0.00665806	Capg	6	protein_coding
ENSMUSG00000113029	2.56	0.0035065	Gm40578	12	antisense
ENSMUSG00000034194	2.56	0.00143168	R3hcc1	14	protein_coding
ENSMUSG00000039477	2.56	0.00622214	Tnrc18	5	protein_coding
ENSMUSG00000029557	2.56	0.000795569	Mrm2	5	protein_coding
ENSMUSG00000002257	2.56	0.0234339	Def6	17	protein_coding
ENSMUSG00000025403	2.56	0.00196634	Shmt2	10	protein_coding
ENSMUSG00000098051	2.56	0.000996672	Gm27032	2	lincRNA
ENSMUSG00000057666	2.56	0.00539323	Gapdh	6	protein_coding
ENSMUSG00000020733	2.56	0.00127876	Slc9a3r1	11	protein_coding
ENSMUSG00000015745	2.56	0.00280896	Plekho1	3	protein_coding
ENSMUSG00000028538	2.56	0.00145965	St3gal3	4	protein_coding
ENSMUSG00000032911	2.55	0.00415688	Cspg4	9	protein_coding
ENSMUSG00000026840	2.55	0.000629114	Lamc3	2	protein_coding
ENSMUSG00000030519	2.55	0.00138151	Apba2	7	protein_coding
ENSMUSG00000024446	2.55	0.00408373	Rpp21	17	protein_coding
ENSMUSG00000040276	2.55	0.00173591	Pacsin1	17	protein_coding
ENSMUSG00000030035	2.55	0.00355509	Wbp1	6	protein_coding
ENSMUSG00000025407	2.55	0.00650396	Gli1	10	protein_coding
ENSMUSG00000031818	2.55	0.00178137	Cox4i1	8	protein_coding
ENSMUSG00000033697	2.55	0.00210983	Arhgap39	15	protein_coding
ENSMUSG00000039084	2.55	0.0276745	Chad	11	protein_coding
ENSMUSG00000049556	2.55	0.00507893	Lingo1	9	protein_coding
ENSMUSG00000010607	2.55	0.0102929	Pigyl	9	protein_coding
ENSMUSG00000033191	2.55	0.00320917	Tie1	4	protein_coding
ENSMUSG00000016356	2.55	0.0125467	Col20a1	2	protein_coding
ENSMUSG00000020882	2.55	0.0017627	Cacnb1	11	protein_coding
ENSMUSG00000057751	2.55	0.00359256	Megf6	4	protein_coding
ENSMUSG00000039615	2.55	0.00243094	Stub1	17	protein_coding
ENSMUSG00000029477	2.55	0.0367364	Morn3	5	protein_coding
ENSMUSG00000110195	2.55	0.026255	Pde2a	7	protein_coding
ENSMUSG00000078695	2.55	0.000143727	Cisd3	11	protein_coding
ENSMUSG00000048856	2.54	0.00875453	Slc25a47	12	protein_coding
ENSMUSG00000041423	2.54	0.00794714	Paqr6	3	protein_coding
ENSMUSG00000086742	2.54	0.00392435	Gm16201	7	processed_transcript
ENSMUSG00000015016	2.54	0.00133909	Acsf3	8	protein_coding
ENSMUSG00000029163	2.54	0.0493229	Emilin1	5	protein_coding
ENSMUSG00000068101	2.54	0.0442917	Cenpm	15	protein_coding
ENSMUSG00000090083	2.54	0.000384998	Rnf8	17	protein_coding
ENSMUSG00000024325	2.54	0.00146361	Ring1	17	protein_coding
ENSMUSG00000051246	2.54	0.0307418	Msantd1	5	protein_coding
ENSMUSG00000013787	2.54	0.00411055	Ehmt2	17	protein_coding
ENSMUSG00000020778	2.54	0.000306514	Ten1	11	protein_coding
ENSMUSG00000041506	2.54	0.00785104	Rrp9	9	protein_coding
ENSMUSG00000034949	2.54	0.00523026	Zfr2	10	protein_coding
ENSMUSG00000044562	2.54	0.00297069	Rasip1	7	protein_coding
ENSMUSG00000031842	2.54	0.00501914	Pde4c	8	protein_coding
ENSMUSG00000053329	2.54	0.00429777	D10Jhu81e	10	protein_coding
ENSMUSG00000026179	2.53	0.00158522	Pnkd	1	protein_coding
ENSMUSG00000040740	2.53	0.00232115	Slc25a34	4	protein_coding
ENSMUSG00000024830	2.53	0.00307337	Rps6kb2	19	protein_coding
ENSMUSG00000005514	2.53	0.00196157	Por	5	protein_coding
ENSMUSG00000055912	2.53	0.00339847	Tmem150a	6	protein_coding
ENSMUSG00000036948	2.53	0.00576633	BC037034	5	protein_coding
ENSMUSG00000026854	2.53	0.00135038	Usp20	2	protein_coding
ENSMUSG00000040907	2.53	0.00171809	Atp1a3	7	protein_coding
ENSMUSG00000028051	2.53	0.0147587	Hcn3	3	protein_coding
ENSMUSG00000029182	2.53	0.0131751	1700001C02Rik	5	protein_coding
ENSMUSG00000020811	2.53	0.00140756	Wscd1	11	protein_coding
ENSMUSG00000041697	2.53	0.0103596	Cox6a1	5	protein_coding
ENSMUSG00000063316	2.53	0.00186259	Rpl27	11	protein_coding
ENSMUSG00000101438	2.53	0.0155631	Gm19412	17	antisense
ENSMUSG00000039059	2.53	0.0046175	Hrh3	2	protein_coding
ENSMUSG00000006576	2.53	0.00328148	Slc4a3	1	protein_coding
ENSMUSG00000026211	2.53	0.00478509	Obsl1	1	protein_coding
ENSMUSG00000059842	2.53	0.00538569	Zfp341	2	protein_coding
ENSMUSG00000045672	2.53	0.00204074	Col27a1	4	protein_coding
ENSMUSG00000019487	2.53	0.00377218	Trip10	17	protein_coding
ENSMUSG00000039195	2.52	0.00585227	1110008P14Rik	2	protein_coding
ENSMUSG00000026805	2.52	0.0153197	Barhl1	2	protein_coding
ENSMUSG00000041930	2.52	0.012991	Fam222a	5	protein_coding
ENSMUSG00000037003	2.52	0.00432342	Tns2	15	protein_coding
ENSMUSG00000048442	2.52	0.0368926	Smim5	11	protein_coding
ENSMUSG00000068263	2.52	0.00828091	Efcc1	6	protein_coding
ENSMUSG00000061086	2.52	0.000460194	Myl4	11	protein_coding
ENSMUSG00000110664	2.52	0.0347017	Aprt-ps	8	processed_pseudogene
ENSMUSG00000040136	2.52	0.0030435	Abcc8	7	protein_coding
ENSMUSG00000038208	2.52	0.00266971	Pgap3	11	protein_coding
ENSMUSG00000073434	2.52	0.0031114	Wdr90	17	protein_coding
ENSMUSG00000027646	2.52	0.000843902	Src	2	protein_coding
ENSMUSG00000030120	2.52	0.000869677	Mlf2	6	protein_coding
ENSMUSG00000073405	2.52	0.0246121	H2-T-ps	17	unprocessed_pseudogene
ENSMUSG00000001473	2.51	0.0227599	Tubb6	18	protein_coding
ENSMUSG00000036882	2.51	0.00367708	Arhgap33	7	protein_coding
ENSMUSG00000037716	2.51	0.00462454	Ccdc33	9	protein_coding
ENSMUSG00000020889	2.51	0.00188282	Nr1d1	11	protein_coding
ENSMUSG00000072492	2.51	0.0480012	Gm10364	14	transcribed_processed_pseudogene
ENSMUSG00000016763	2.51	0.000826294	Scube1	15	protein_coding
ENSMUSG00000050824	2.51	0.00388446	Sstr5	17	protein_coding
ENSMUSG00000031070	2.51	0.00771547	Mrgprf	7	protein_coding
ENSMUSG00000010660	2.51	0.00289904	Plcd1	9	protein_coding
ENSMUSG00000059895	2.51	0.00162811	Ptp4a3	15	protein_coding
ENSMUSG00000035228	2.51	0.00287588	Ccdc106	7	protein_coding
ENSMUSG00000033088	2.51	0.0159196	Triobp	15	protein_coding
ENSMUSG00000019055	2.51	0.00143577	Plod1	4	protein_coding
ENSMUSG00000030707	2.51	0.00127876	Coro1a	7	protein_coding
ENSMUSG00000053801	2.51	0.00108194	Grwd1	7	protein_coding
ENSMUSG00000032322	2.51	0.00155236	Pstpip1	9	protein_coding
ENSMUSG00000006675	2.51	0.00339317	P4htm	9	protein_coding
ENSMUSG00000037185	2.5	0.00156174	Krt80	15	protein_coding
ENSMUSG00000041598	2.5	0.000803964	Cdc42ep4	11	protein_coding
ENSMUSG00000086938	2.5	0.00380112	4930481A15Rik	19	antisense
ENSMUSG00000041120	2.5	0.000209072	Nbl1	4	protein_coding
ENSMUSG00000029036	2.5	0.00172718	Atad3a	4	protein_coding
ENSMUSG00000025137	2.5	0.00183816	Pcyt2	11	protein_coding
ENSMUSG00000031765	2.5	0.0127559	Mt1	8	protein_coding
ENSMUSG00000024793	2.5	0.00896521	Tnfrsf25	4	protein_coding
ENSMUSG00000033253	2.5	0.0046753	Szt2	4	protein_coding
ENSMUSG00000054675	2.49	0.000639935	Tmem119	5	protein_coding
ENSMUSG00000031970	2.49	0.00204435	Dbndd1	8	protein_coding
ENSMUSG00000047797	2.49	0.00243491	Gjb1	X	protein_coding
ENSMUSG00000049643	2.49	0.00280314	2310022A10Rik	7	protein_coding
ENSMUSG00000028677	2.49	0.00154148	Rnf220	4	protein_coding
ENSMUSG00000028137	2.49	0.00523424	Celf3	3	protein_coding
ENSMUSG00000034786	2.49	0.030738	Gpsm3	17	protein_coding
ENSMUSG00000036459	2.49	0.00380048	Wtip	7	protein_coding
ENSMUSG00000024369	2.49	0.00138151	Nelfe	17	protein_coding
ENSMUSG00000014852	2.49	0.0241169	Adamts13	2	protein_coding
ENSMUSG00000022551	2.49	0.000996672	Cyc1	15	protein_coding
ENSMUSG00000019235	2.48	0.0015344	Rps6kl1	12	protein_coding
ENSMUSG00000055762	2.48	0.00179135	Eef1d	15	protein_coding
ENSMUSG00000003378	2.48	0.00670796	Grik5	7	protein_coding
ENSMUSG00000001062	2.48	0.00436332	Vps9d1	8	protein_coding
ENSMUSG00000015542	2.48	0.00108765	Nat9	11	protein_coding
ENSMUSG00000029404	2.48	0.00383879	Arl6ip4	5	protein_coding
ENSMUSG00000038695	2.48	0.00523026	Josd2	7	protein_coding
ENSMUSG00000002504	2.48	0.00245441	Slc9a3r2	17	protein_coding
ENSMUSG00000037989	2.48	0.00706464	Wnk2	13	protein_coding
ENSMUSG00000030083	2.48	0.00521848	Abtb1	6	protein_coding
ENSMUSG00000079598	2.48	0.00116382	Clec2l	6	protein_coding
ENSMUSG00000038838	2.48	0.0026329	Vars2	17	protein_coding
ENSMUSG00000030089	2.48	0.0007259	Slc41a3	6	protein_coding
ENSMUSG00000032268	2.48	0.00758669	Tmprss5	9	protein_coding
ENSMUSG00000000282	2.47	0.00205883	Mnt	11	protein_coding
ENSMUSG00000029436	2.47	0.000816387	Mmp17	5	protein_coding
ENSMUSG00000020277	2.47	0.00214888	Pfkl	10	protein_coding
ENSMUSG00000030611	2.47	0.00344003	Mrps11	7	protein_coding
ENSMUSG00000052087	2.47	0.000475026	Rgs14	13	protein_coding
ENSMUSG00000042870	2.47	0.00578753	Tom1	8	protein_coding
ENSMUSG00000048897	2.47	0.00339588	Zfp710	7	protein_coding
ENSMUSG00000002769	2.47	0.014303	Gnmt	17	protein_coding
ENSMUSG00000058966	2.47	0.00107107	Fam57b	7	protein_coding
ENSMUSG00000040356	2.47	0.00175809	Skiv2l	17	protein_coding
ENSMUSG00000078350	2.47	0.00252882	Smim1	4	protein_coding
ENSMUSG00000001910	2.47	0.00138151	Nacc1	8	protein_coding
ENSMUSG00000003423	2.47	0.00201184	Pih1d1	7	protein_coding
ENSMUSG00000029622	2.47	0.00508506	Arpc1b	5	protein_coding
ENSMUSG00000091680	2.46	0.0343304	Klhdc7b	15	protein_coding
ENSMUSG00000033313	2.46	0.0336834	Fbxl8	8	protein_coding
ENSMUSG00000043822	2.46	0.00511917	Adamtsl5	10	protein_coding
ENSMUSG00000025132	2.46	0.00217158	Arhgdia	11	protein_coding
ENSMUSG00000030284	2.46	0.00178727	Creld1	6	protein_coding
ENSMUSG00000062906	2.46	0.00284087	Hdac10	15	protein_coding
ENSMUSG00000078570	2.46	0.00287453	1110065P20Rik	4	protein_coding
ENSMUSG00000025509	2.46	0.00512382	Pnpla2	7	protein_coding
ENSMUSG00000050856	2.46	0.000178879	Atp5k	5	protein_coding
ENSMUSG00000002804	2.46	0.0052939	Nudt14	12	protein_coding
ENSMUSG00000002280	2.46	0.00310408	Narfl	17	protein_coding
ENSMUSG00000025135	2.45	0.00475281	Anapc11	11	protein_coding
ENSMUSG00000030681	2.45	0.00539718	Mvp	7	protein_coding
ENSMUSG00000000915	2.45	0.00309969	Hip1r	5	protein_coding
ENSMUSG00000005447	2.45	0.00624819	Pafah1b3	7	protein_coding
ENSMUSG00000046727	2.45	0.00214505	Cystm1	18	protein_coding
ENSMUSG00000003355	2.45	0.026234	Fkbp11	15	protein_coding
ENSMUSG00000044134	2.45	0.00621557	Fam109a	5	protein_coding
ENSMUSG00000031980	2.45	0.00342717	Agt	8	protein_coding
ENSMUSG00000031879	2.45	0.00150334	Fam96b	8	protein_coding
ENSMUSG00000014859	2.45	0.00104348	E2f4	8	protein_coding
ENSMUSG00000014303	2.45	0.00469222	Glis2	16	protein_coding
ENSMUSG00000003068	2.45	0.00322191	Stk11	10	protein_coding
ENSMUSG00000047921	2.45	0.00237434	Trappc9	15	protein_coding
ENSMUSG00000036120	2.45	0.00214623	Rfxank	8	protein_coding
ENSMUSG00000046637	2.45	0.00633823	Ttc34	4	protein_coding
ENSMUSG00000033287	2.44	0.00337403	Kctd17	15	protein_coding
ENSMUSG00000025227	2.44	0.00987876	Mfsd13a	19	protein_coding
ENSMUSG00000004231	2.44	0.0161837	Pax2	19	protein_coding
ENSMUSG00000046854	2.44	0.00588296	Pip5kl1	2	protein_coding
ENSMUSG00000109715	2.44	0.0220167	Gm45606	11	antisense
ENSMUSG00000042078	2.44	0.000589456	Svop	5	protein_coding
ENSMUSG00000008153	2.44	0.000795569	Clstn3	6	protein_coding
ENSMUSG00000017713	2.44	0.00615776	Tha1	11	protein_coding
ENSMUSG00000045179	2.44	0.040994	Sox3	X	protein_coding
ENSMUSG00000063605	2.44	0.0328224	Ccdc102a	8	protein_coding
ENSMUSG00000030276	2.44	0.00882267	Ttll3	6	protein_coding
ENSMUSG00000029674	2.44	0.00182012	Limk1	5	protein_coding
ENSMUSG00000021647	2.44	0.00138151	Cartpt	13	protein_coding
ENSMUSG00000027408	2.44	0.00109865	Cpxm1	2	protein_coding
ENSMUSG00000059278	2.43	0.00137328	Naa38	11	protein_coding
ENSMUSG00000041782	2.43	0.00891434	Lad1	1	protein_coding
ENSMUSG00000068328	2.43	0.00323804	Aup1	6	protein_coding
ENSMUSG00000032014	2.43	0.00459123	Oaf	9	protein_coding
ENSMUSG00000081683	2.43	0.00698975	Fzd10	5	protein_coding
ENSMUSG00000015335	2.43	0.00785104	Zdhhc12	2	protein_coding
ENSMUSG00000031762	2.43	0.00673859	Mt2	8	protein_coding
ENSMUSG00000040883	2.43	0.00389977	Tmem205	9	protein_coding
ENSMUSG00000033021	2.43	0.00529599	Gmppa	1	protein_coding
ENSMUSG00000001750	2.43	0.0117323	Tcirg1	19	protein_coding
ENSMUSG00000019471	2.42	0.00168054	Cdc37	9	protein_coding
ENSMUSG00000032892	2.42	0.00132809	Rangrf	11	protein_coding
ENSMUSG00000015127	2.42	0.00591432	Unkl	17	protein_coding
ENSMUSG00000037649	2.42	0.00508281	H2-DMa	17	protein_coding
ENSMUSG00000003665	2.42	0.0135699	Has1	17	protein_coding
ENSMUSG00000027313	2.42	0.00708511	Chac1	2	protein_coding
ENSMUSG00000020331	2.42	0.0053186	Hcn2	10	protein_coding
ENSMUSG00000022623	2.42	0.00776249	Shank3	15	protein_coding
ENSMUSG00000030539	2.42	0.000851691	Sema4b	7	protein_coding
ENSMUSG00000067370	2.42	0.00225209	B3galt4	17	protein_coding
ENSMUSG00000008999	2.42	0.000642586	Bmp7	2	protein_coding
ENSMUSG00000010064	2.42	0.0018438	Slc38a3	9	protein_coding
ENSMUSG00000028779	2.42	0.000505122	Pef1	4	protein_coding
ENSMUSG00000079478	2.42	0.0110257	Sssca1	19	protein_coding
ENSMUSG00000029718	2.42	0.00391689	Pcolce	5	protein_coding
ENSMUSG00000093910	2.41	0.00269464	Zfp853	5	protein_coding
ENSMUSG00000035754	2.41	0.00211465	Wdr18	10	protein_coding
ENSMUSG00000012126	2.41	0.00371754	Ubxn11	4	protein_coding
ENSMUSG00000030123	2.41	0.00326027	Plxnd1	6	protein_coding
ENSMUSG00000034254	2.41	0.00154067	Agpat1	17	protein_coding
ENSMUSG00000030731	2.41	0.0040006	Syt3	7	protein_coding
ENSMUSG00000031217	2.41	0.00444494	Efnb1	X	protein_coding
ENSMUSG00000028813	2.41	0.00339588	CK137956	4	protein_coding
ENSMUSG00000058301	2.41	0.00311695	Upf1	8	protein_coding
ENSMUSG00000020695	2.41	0.00312301	Mrc2	11	protein_coding
ENSMUSG00000042529	2.41	0.00109023	Kcnj12	11	protein_coding
ENSMUSG00000031808	2.41	0.00466839	Slc27a1	8	protein_coding
ENSMUSG00000036908	2.41	0.00656409	Unc93b1	19	protein_coding
ENSMUSG00000034675	2.41	0.00622214	Dbn1	13	protein_coding
ENSMUSG00000033510	2.41	0.00532107	Otud7a	7	protein_coding
ENSMUSG00000040759	2.41	0.00359884	Cmtm5	14	protein_coding
ENSMUSG00000024330	2.41	0.00799803	Col11a2	17	protein_coding
ENSMUSG00000039515	2.4	0.000962747	Ptpa	2	protein_coding
ENSMUSG00000009563	2.4	0.0050055	Tor2a	2	protein_coding
ENSMUSG00000027297	2.4	0.00167164	Ltk	2	protein_coding
ENSMUSG00000034664	2.4	0.026828	Itga2b	11	protein_coding
ENSMUSG00000024570	2.4	0.00731041	Rbfa	18	protein_coding
ENSMUSG00000023118	2.4	0.00550566	Sympk	7	protein_coding
ENSMUSG00000030098	2.4	0.00325771	Grip2	6	protein_coding
ENSMUSG00000050390	2.4	0.00496754	C77080	4	protein_coding
ENSMUSG00000041638	2.4	0.00560004	Gcn1l1	5	protein_coding
ENSMUSG00000027298	2.4	0.000786677	Tyro3	2	protein_coding
ENSMUSG00000079235	2.4	0.0141208	Ccdc13	9	protein_coding
ENSMUSG00000025478	2.4	0.00313795	Dpysl4	7	protein_coding
ENSMUSG00000022560	2.4	0.00503733	Slc52a2	15	protein_coding
ENSMUSG00000024039	2.4	0.00198764	Cbs	17	protein_coding
ENSMUSG00000041346	2.4	0.00284903	Wrap53	11	protein_coding
ENSMUSG00000049401	2.39	0.00222372	Ogfr	2	protein_coding
ENSMUSG00000007891	2.39	0.00019344	Ctsd	7	protein_coding
ENSMUSG00000052151	2.39	0.00251489	Plpp2	10	protein_coding
ENSMUSG00000023019	2.39	0.00127876	Gpd1	15	protein_coding
ENSMUSG00000060216	2.39	0.00152047	Arrb2	11	protein_coding
ENSMUSG00000020802	2.39	0.00188385	Ube2o	11	protein_coding
ENSMUSG00000027296	2.39	0.005361	Itpka	2	protein_coding
ENSMUSG00000034429	2.39	0.0115039	Zfp707	15	protein_coding
ENSMUSG00000033722	2.39	0.00561592	BC034090	1	protein_coding
ENSMUSG00000020216	2.39	0.0356919	Jsrp1	10	protein_coding
ENSMUSG00000000214	2.39	0.0205661	Th	7	protein_coding
ENSMUSG00000073002	2.39	0.0137901	Vamp5	6	protein_coding
ENSMUSG00000001281	2.39	0.0298964	Itgb7	15	protein_coding
ENSMUSG00000053565	2.39	0.00087751	Eif3k	7	protein_coding
ENSMUSG00000063904	2.39	0.000791324	Dpp3	19	protein_coding
ENSMUSG00000000632	2.39	0.00328148	Sez6	11	protein_coding
ENSMUSG00000045625	2.39	0.00449007	Pigz	16	protein_coding
ENSMUSG00000104212	2.39	0.0490393	Gm37986	1	lincRNA
ENSMUSG00000054612	2.39	0.0155012	Mgmt	7	protein_coding
ENSMUSG00000034911	2.39	0.00414949	Ushbp1	8	protein_coding
ENSMUSG00000029598	2.39	0.00355509	Plbd2	5	protein_coding
ENSMUSG00000026223	2.39	0.0017627	Itm2c	1	protein_coding
ENSMUSG00000029595	2.39	0.028211	Lhx5	5	protein_coding
ENSMUSG00000017747	2.38	0.00360018	Ghdc	11	protein_coding
ENSMUSG00000043439	2.38	0.00176877	Epop	11	protein_coding
ENSMUSG00000042524	2.38	0.00143577	Sun2	15	protein_coding
ENSMUSG00000038987	2.38	0.0412599	Cfap157	2	protein_coding
ENSMUSG00000082286	2.38	0.00900932	Pisd-ps1	11	transcribed_unprocessed_pseudogene
ENSMUSG00000038777	2.38	0.0163354	Sema6c	3	protein_coding
ENSMUSG00000024163	2.38	0.00256627	Mapk8ip3	17	protein_coding
ENSMUSG00000035900	2.38	0.00183022	Gramd4	15	protein_coding
ENSMUSG00000021509	2.38	0.026234	Slc25a48	13	protein_coding
ENSMUSG00000024112	2.38	0.0100287	Cacna1h	17	protein_coding
ENSMUSG00000071547	2.37	0.0310844	Nt5dc2	14	protein_coding
ENSMUSG00000054793	2.37	0.00146653	Cadm4	7	protein_coding
ENSMUSG00000042109	2.37	0.00466426	Csdc2	15	protein_coding
ENSMUSG00000089762	2.37	0.0169058	Ier5l	2	protein_coding
ENSMUSG00000079173	2.37	0.0226772	Zan	5	protein_coding
ENSMUSG00000028971	2.37	0.0332007	Cort	4	protein_coding
ENSMUSG00000070808	2.37	0.0133706	Bicra	7	protein_coding
ENSMUSG00000001034	2.37	0.021872	Mapk7	11	protein_coding
ENSMUSG00000059674	2.37	0.00374712	Cdh24	14	protein_coding
ENSMUSG00000074738	2.37	0.00226204	Fndc10	4	protein_coding
ENSMUSG00000001076	2.37	0.0187007	C1ql4	15	protein_coding
ENSMUSG00000040564	2.37	0.00237311	Apoc1	7	protein_coding
ENSMUSG00000054312	2.37	0.0039352	Mrps21	3	protein_coding
ENSMUSG00000078532	2.37	0.00817496	Nkain1	4	protein_coding
ENSMUSG00000026921	2.37	0.00421221	Egfl7	2	protein_coding
ENSMUSG00000115987	2.37	0.00183022	Vps28	15	protein_coding
ENSMUSG00000054083	2.37	0.0185832	Capn12	7	protein_coding
ENSMUSG00000023328	2.37	0.00435435	Ache	5	protein_coding
ENSMUSG00000035458	2.37	0.0361839	Tnni3	7	protein_coding
ENSMUSG00000032327	2.36	0.00650094	Stra6	9	protein_coding
ENSMUSG00000032532	2.36	0.00453993	Cck	9	protein_coding
ENSMUSG00000029223	2.36	0.00138151	Uchl1	5	protein_coding
ENSMUSG00000040312	2.36	0.0270799	Cchcr1	17	protein_coding
ENSMUSG00000015085	2.36	0.00383562	Entpd2	2	protein_coding
ENSMUSG00000026820	2.36	0.00273949	Ptges2	2	protein_coding
ENSMUSG00000050373	2.36	0.0139334	Snx21	2	protein_coding
ENSMUSG00000078552	2.36	0.0182067	Dcdc2b	4	protein_coding
ENSMUSG00000034796	2.36	0.00429777	Cpne7	8	protein_coding
ENSMUSG00000014778	2.36	0.0334693	Fhod1	8	protein_coding
ENSMUSG00000038260	2.36	0.00898953	Trpm4	7	protein_coding
ENSMUSG00000084989	2.36	0.0310844	Crocc2	1	protein_coding
ENSMUSG00000030835	2.36	0.00154067	Nomo1	7	protein_coding
ENSMUSG00000024947	2.36	0.00271788	Men1	19	protein_coding
ENSMUSG00000024338	2.35	0.0101805	Psmb8	17	protein_coding
ENSMUSG00000020178	2.35	0.0132836	Adora2a	10	protein_coding
ENSMUSG00000006931	2.35	0.00328148	P3h4	11	protein_coding
ENSMUSG00000020190	2.35	0.00488218	Mknk2	10	protein_coding
ENSMUSG00000058486	2.35	0.00351397	Wdr91	6	protein_coding
ENSMUSG00000032011	2.35	0.00132295	Thy1	9	protein_coding
ENSMUSG00000073684	2.35	0.00392461	Faap20	4	protein_coding
ENSMUSG00000002100	2.35	0.0015366	Mybpc3	2	protein_coding
ENSMUSG00000035179	2.35	0.014562	Ppp1r32	19	protein_coding
ENSMUSG00000064254	2.35	0.00474532	Ethe1	7	protein_coding
ENSMUSG00000038517	2.35	0.00684044	Tbkbp1	11	protein_coding
ENSMUSG00000064080	2.35	0.00226515	Fbln2	6	protein_coding
ENSMUSG00000027318	2.35	0.0076883	Adam33	2	protein_coding
ENSMUSG00000072214	2.35	0.00302926	2005-09-01	16	protein_coding
ENSMUSG00000019179	2.35	0.00156125	Mdh2	5	protein_coding
ENSMUSG00000025507	2.35	0.00494201	Pidd1	7	protein_coding
ENSMUSG00000026966	2.35	0.00523761	Ssna1	2	protein_coding
ENSMUSG00000042642	2.34	0.000839683	Flad1	3	protein_coding
ENSMUSG00000021606	2.34	0.00154148	Ndufs6	13	protein_coding
ENSMUSG00000047613	2.34	0.00473309	A430005L14Rik	4	protein_coding
ENSMUSG00000087042	2.34	0.0186809	Gm11611	11	sense_intronic
ENSMUSG00000022443	2.34	0.00448943	Myh9	15	protein_coding
ENSMUSG00000073433	2.34	0.00360018	Arhgdig	17	protein_coding
ENSMUSG00000092074	2.34	0.0278993	Dynlt1a	17	protein_coding
ENSMUSG00000024429	2.34	0.00132439	Gnl1	17	protein_coding
ENSMUSG00000090071	2.34	0.00204435	Cdk5r2	1	protein_coding
ENSMUSG00000028749	2.34	0.00804348	Pla2g2f	4	protein_coding
ENSMUSG00000040414	2.34	0.00400827	Slc25a28	19	protein_coding
ENSMUSG00000030714	2.34	0.00516521	Sgf29	7	protein_coding
ENSMUSG00000029675	2.34	0.00213198	Eln	5	protein_coding
ENSMUSG00000033295	2.34	0.00395888	Ptprf	4	protein_coding
ENSMUSG00000030730	2.34	0.0303271	Atp2a1	7	protein_coding
ENSMUSG00000038740	2.34	0.00360589	Mvb12b	2	protein_coding
ENSMUSG00000055799	2.34	0.013725	Tcf7l1	6	protein_coding
ENSMUSG00000020736	2.34	0.00338816	Nt5c	11	protein_coding
ENSMUSG00000035112	2.33	0.0087196	Wnk4	11	protein_coding
ENSMUSG00000041798	2.33	0.0243078	Gck	11	protein_coding
ENSMUSG00000059900	2.33	0.0117077	Tmem40	6	protein_coding
ENSMUSG00000028600	2.33	0.00302895	Podn	4	protein_coding
ENSMUSG00000068580	2.33	0.00193291	Zfyve19	2	protein_coding
ENSMUSG00000026270	2.33	0.00391256	Capn10	1	protein_coding
ENSMUSG00000018381	2.33	0.0191689	Abi3	11	protein_coding
ENSMUSG00000052605	2.33	0.00120736	Isoc2b	7	protein_coding
ENSMUSG00000038745	2.33	0.00313018	Nlrp6	7	protein_coding
ENSMUSG00000022847	2.33	0.00830931	Thpo	16	protein_coding
ENSMUSG00000061808	2.33	0.00328148	Ttr	18	protein_coding
ENSMUSG00000039646	2.33	0.00851927	Vasn	16	protein_coding
ENSMUSG00000026930	2.33	0.00695076	Gpsm1	2	protein_coding
ENSMUSG00000024835	2.33	0.00332636	Coro1b	19	protein_coding
ENSMUSG00000029401	2.33	0.00727319	Rilpl2	5	protein_coding
ENSMUSG00000017817	2.33	0.00673859	Jph2	2	protein_coding
ENSMUSG00000052146	2.33	0.00250108	Rps10	17	protein_coding
ENSMUSG00000013236	2.33	0.00417199	Ptprs	17	protein_coding
ENSMUSG00000056209	2.32	0.00219397	Npm3	19	protein_coding
ENSMUSG00000097640	2.32	0.0377481	Gm20033	5	processed_transcript
ENSMUSG00000110279	2.32	0.0278978	Gm45552	7	antisense
ENSMUSG00000017417	2.32	0.00325022	Plxdc1	11	protein_coding
ENSMUSG00000034616	2.32	0.013126	Ssh3	19	protein_coding
ENSMUSG00000066357	2.32	0.00168066	Wdr6	9	protein_coding
ENSMUSG00000036553	2.32	0.0367212	Sh3tc1	5	protein_coding
ENSMUSG00000028758	2.32	0.00891834	Kif17	4	protein_coding
ENSMUSG00000031503	2.32	0.00600029	Col4a2	8	protein_coding
ENSMUSG00000025504	2.32	0.00647292	Eps8l2	7	protein_coding
ENSMUSG00000018974	2.32	0.00154235	Sart3	5	protein_coding
ENSMUSG00000034586	2.32	0.00266971	Hid1	11	protein_coding
ENSMUSG00000052488	2.32	0.00806839	Cherp	8	protein_coding
ENSMUSG00000024309	2.32	0.00110142	Pfdn6	17	protein_coding
ENSMUSG00000036957	2.32	0.0340892	Lrfn3	7	protein_coding
ENSMUSG00000024873	2.32	0.00501044	Cnih2	19	protein_coding
ENSMUSG00000047109	2.31	0.0138086	Cldn14	16	protein_coding
ENSMUSG00000020473	2.31	0.0063245	Aebp1	11	protein_coding
ENSMUSG00000026278	2.31	0.00253658	Bok	1	protein_coding
ENSMUSG00000032737	2.31	0.00537108	Inppl1	7	protein_coding
ENSMUSG00000003421	2.31	0.0046039	Nosip	7	protein_coding
ENSMUSG00000009614	2.31	0.00759154	Sardh	2	protein_coding
ENSMUSG00000000326	2.31	0.00578753	Comt	16	protein_coding
ENSMUSG00000054808	2.31	0.00353172	Actn4	7	protein_coding
ENSMUSG00000026443	2.31	0.00442486	Lrrn2	1	protein_coding
ENSMUSG00000063430	2.31	0.00516521	Wscd2	5	protein_coding
ENSMUSG00000061048	2.31	0.0180853	Cdh3	8	protein_coding
ENSMUSG00000055652	2.31	0.003737	Klhl25	7	protein_coding
ENSMUSG00000039660	2.31	0.00287453	Spout1	2	protein_coding
ENSMUSG00000104507	2.31	0.0326249	A430027H14Rik	1	antisense
ENSMUSG00000036856	2.31	0.000789944	Wnt4	4	protein_coding
ENSMUSG00000037447	2.31	0.00272094	Arid5a	1	protein_coding
ENSMUSG00000084883	2.31	0.00373248	Ccdc85c	12	protein_coding
ENSMUSG00000009876	2.31	0.00627127	Cox4i2	2	protein_coding
ENSMUSG00000017715	2.31	0.00171809	Pgs1	11	protein_coding
ENSMUSG00000032584	2.31	0.0154739	Mst1r	9	protein_coding
ENSMUSG00000003476	2.31	0.00359138	Crhr2	6	protein_coding
ENSMUSG00000005625	2.3	0.00133909	Psmd4	3	protein_coding
ENSMUSG00000027603	2.3	0.00217419	Ggt7	2	protein_coding
ENSMUSG00000043445	2.3	0.0252623	Pgp	17	protein_coding
ENSMUSG00000020372	2.3	0.00298349	Rack1	11	protein_coding
ENSMUSG00000037606	2.3	0.00226515	Osbpl5	7	protein_coding
ENSMUSG00000002012	2.3	0.000975018	Pnck	X	protein_coding
ENSMUSG00000043323	2.3	0.0170813	Fbrsl1	5	protein_coding
ENSMUSG00000018286	2.3	0.0016051	Psmb6	11	protein_coding
ENSMUSG00000090958	2.3	0.00785104	Lrrc32	7	protein_coding
ENSMUSG00000087400	2.3	0.0236901	Gm15270	10	processed_transcript
ENSMUSG00000014856	2.3	0.00195682	Tmem208	8	protein_coding
ENSMUSG00000047502	2.3	0.0087196	Mroh7	4	protein_coding
ENSMUSG00000026956	2.3	0.00137328	Uap1l1	2	protein_coding
ENSMUSG00000031783	2.29	0.00132439	Polr2c	8	protein_coding
ENSMUSG00000029576	2.29	0.0103747	Radil	5	protein_coding
ENSMUSG00000030499	2.29	0.00550566	Kctd15	7	protein_coding
ENSMUSG00000000253	2.29	0.00198764	Gmpr	13	protein_coding
ENSMUSG00000039205	2.29	0.0137247	Ciz1	2	protein_coding
ENSMUSG00000030435	2.29	0.00335433	U2af2	7	protein_coding
ENSMUSG00000030798	2.29	0.0134043	Cd37	7	protein_coding
ENSMUSG00000028910	2.29	0.00392461	Mecr	4	protein_coding
ENSMUSG00000038967	2.29	0.0026082	Pdk2	11	protein_coding
ENSMUSG00000053310	2.29	0.0195416	Nrgn	9	protein_coding
ENSMUSG00000022212	2.29	0.00251878	Cpne6	14	protein_coding
ENSMUSG00000043192	2.28	0.0374099	Gm1840	8	processed_pseudogene
ENSMUSG00000021294	2.28	0.0377481	Kif26a	12	protein_coding
ENSMUSG00000001119	2.28	0.00425628	Col6a1	10	protein_coding
ENSMUSG00000071234	2.28	0.00685297	Syndig1l	12	protein_coding
ENSMUSG00000042096	2.28	0.0030603	Dao	5	protein_coding
ENSMUSG00000026259	2.28	0.00325771	Ngef	1	protein_coding
ENSMUSG00000029577	2.28	0.0108648	Ube3b	5	protein_coding
ENSMUSG00000021495	2.28	0.0175044	Fam193b	13	protein_coding
ENSMUSG00000021384	2.28	0.0341348	Susd3	13	protein_coding
ENSMUSG00000039741	2.28	0.0118616	Bahcc1	11	protein_coding
ENSMUSG00000045948	2.28	0.018273	Mrps12	7	protein_coding
ENSMUSG00000024885	2.28	0.00485751	Aldh3b1	19	protein_coding
ENSMUSG00000030341	2.28	0.00182012	Tnfrsf1a	6	protein_coding
ENSMUSG00000003420	2.28	0.00267886	Fcgrt	7	protein_coding
ENSMUSG00000045731	2.27	0.00660903	Pnoc	14	protein_coding
ENSMUSG00000024181	2.27	0.00455746	Mrpl28	17	protein_coding
ENSMUSG00000003208	2.27	0.0257673	Ccdc94	17	protein_coding
ENSMUSG00000040913	2.27	0.00731041	Fbxw4	19	protein_coding
ENSMUSG00000030122	2.27	0.00559921	Ptms	6	protein_coding
ENSMUSG00000013629	2.27	0.00689974	Cad	5	protein_coding
ENSMUSG00000033099	2.27	0.00183022	Nol12	15	protein_coding
ENSMUSG00000022756	2.27	0.000912246	Slc7a4	16	protein_coding
ENSMUSG00000032968	2.27	0.00984534	Inha	1	protein_coding
ENSMUSG00000034006	2.27	0.00263527	Pqlc1	18	protein_coding
ENSMUSG00000038351	2.27	0.0049519	Sgsm2	11	protein_coding
ENSMUSG00000018167	2.27	0.00719813	Stard3	11	protein_coding
ENSMUSG00000042678	2.27	0.0183783	Myo15	11	protein_coding
ENSMUSG00000002524	2.27	0.00193291	Puf60	15	protein_coding
ENSMUSG00000022099	2.27	0.00293478	Dmtn	14	protein_coding
ENSMUSG00000032515	2.27	0.0015891	Csrnp1	9	protein_coding
ENSMUSG00000008090	2.27	0.00394802	Fgfrl1	5	protein_coding
ENSMUSG00000050822	2.27	0.00998613	Slc29a4	5	protein_coding
ENSMUSG00000038000	2.27	0.00269464	Acd	8	protein_coding
ENSMUSG00000068922	2.27	0.00345015	Msto1	3	protein_coding
ENSMUSG00000032875	2.27	0.00668697	Arhgef17	7	protein_coding
ENSMUSG00000028801	2.27	0.00420504	Stpg1	4	protein_coding
ENSMUSG00000030495	2.27	0.00157974	Slc7a10	7	protein_coding
ENSMUSG00000078572	2.27	0.0409106	Ndufaf8	11	protein_coding
ENSMUSG00000047371	2.27	0.0118655	Zfp768	7	protein_coding
ENSMUSG00000019254	2.26	0.00724809	Ppp1r12c	7	protein_coding
ENSMUSG00000022098	2.26	0.0107903	Bmp1	14	protein_coding
ENSMUSG00000075705	2.26	0.00196157	Msrb1	17	protein_coding
ENSMUSG00000059323	2.26	0.0161823	Tonsl	15	protein_coding
ENSMUSG00000062252	2.26	0.00459123	Lhfpl5	17	protein_coding
ENSMUSG00000024858	2.26	0.00773251	Grk2	19	protein_coding
ENSMUSG00000025868	2.26	0.00241492	Higd2a	13	protein_coding
ENSMUSG00000044496	2.26	0.00524156	2510039O18Rik	4	protein_coding
ENSMUSG00000022174	2.26	0.00328148	Dad1	14	protein_coding
ENSMUSG00000032959	2.26	0.00320877	Pebp1	5	protein_coding
ENSMUSG00000031823	2.26	0.00221875	Zdhhc7	8	protein_coding
ENSMUSG00000043460	2.26	0.00207044	Elfn2	15	protein_coding
ENSMUSG00000028542	2.26	0.00473036	Slc6a9	4	protein_coding
ENSMUSG00000038060	2.26	0.00312301	Dlec1	9	protein_coding
ENSMUSG00000001755	2.25	0.00462831	Ppat	11	protein_coding
ENSMUSG00000053559	2.25	0.0395227	Smagp	15	protein_coding
ENSMUSG00000024670	2.25	0.0119052	Cd6	19	protein_coding
ENSMUSG00000030769	2.25	0.0321405	Slc5a11	7	protein_coding
ENSMUSG00000031887	2.25	0.0103955	Tradd	8	protein_coding
ENSMUSG00000017210	2.25	0.00471039	Med24	11	protein_coding
ENSMUSG00000036845	2.25	0.00622214	Lin37	7	protein_coding
ENSMUSG00000065990	2.25	0.00203002	Aurkaip1	4	protein_coding
ENSMUSG00000061689	2.25	0.00728515	Dlgap4	2	protein_coding
ENSMUSG00000026411	2.25	0.00160383	Tmem9	1	protein_coding
ENSMUSG00000004788	2.25	0.00806563	Eif2b2	12	protein_coding
ENSMUSG00000028964	2.25	0.00268398	Park7	4	protein_coding
ENSMUSG00000029345	2.25	0.00731263	Tfip11	5	protein_coding
ENSMUSG00000052105	2.25	0.00916874	Mtcl1	17	protein_coding
ENSMUSG00000036606	2.25	0.0116332	Plxnb2	15	protein_coding
ENSMUSG00000029346	2.25	0.00257834	Srrd	5	protein_coding
ENSMUSG00000011837	2.25	0.00491478	Snapc2	8	protein_coding
ENSMUSG00000024177	2.25	0.0153347	Nme4	17	protein_coding
ENSMUSG00000029054	2.24	0.00449007	Gabrd	4	protein_coding
ENSMUSG00000030805	2.24	0.0021867	Stx4a	7	protein_coding
ENSMUSG00000048707	2.24	0.0065976	Tprn	2	protein_coding
ENSMUSG00000045518	2.24	0.0216381	Onecut3	10	protein_coding
ENSMUSG00000002105	2.24	0.0102533	Slc39a13	2	protein_coding
ENSMUSG00000001029	2.24	0.0113644	Icam2	11	protein_coding
ENSMUSG00000039850	2.24	0.00238792	Endov	11	protein_coding
ENSMUSG00000075707	2.24	0.0437331	Dio3	12	protein_coding
ENSMUSG00000040945	2.24	0.0021738	Rcc2	4	protein_coding
ENSMUSG00000047123	2.24	0.0102585	Ticam1	17	protein_coding
ENSMUSG00000029810	2.24	0.00134056	Tmem176b	6	protein_coding
ENSMUSG00000015850	2.24	0.0099507	Adamtsl4	3	protein_coding
ENSMUSG00000048782	2.24	0.0204583	Insc	7	protein_coding
ENSMUSG00000024870	2.23	0.00799803	Rab1b	19	protein_coding
ENSMUSG00000019054	2.23	0.00220892	Fis1	5	protein_coding
ENSMUSG00000022483	2.23	0.0382524	Col2a1	15	protein_coding
ENSMUSG00000062825	2.23	0.000367686	Actg1	11	protein_coding
ENSMUSG00000051790	2.23	0.00257834	Nlgn2	11	protein_coding
ENSMUSG00000061286	2.23	0.00900932	Exosc5	7	protein_coding
ENSMUSG00000005373	2.23	0.0181671	Mlxipl	5	protein_coding
ENSMUSG00000028073	2.23	0.0127633	Pear1	3	protein_coding
ENSMUSG00000037993	2.23	0.00697972	Dhx38	8	protein_coding
ENSMUSG00000020477	2.23	0.00263527	Mrps24	11	protein_coding
ENSMUSG00000027859	2.23	0.00831029	Ngf	3	protein_coding
ENSMUSG00000038604	2.23	0.00328148	Ripor1	8	protein_coding
ENSMUSG00000032724	2.23	0.00275465	Abtb2	2	protein_coding
ENSMUSG00000036026	2.23	0.00382713	Tmem63b	17	protein_coding
ENSMUSG00000022844	2.23	0.00218424	Pdia5	16	protein_coding
ENSMUSG00000001418	2.23	0.0015344	Glmp	3	protein_coding
ENSMUSG00000042423	2.23	0.00893841	Fbrs	7	protein_coding
ENSMUSG00000025350	2.23	0.0153738	Rdh5	10	protein_coding
ENSMUSG00000033857	2.23	0.00643799	Engase	11	protein_coding
ENSMUSG00000044456	2.23	0.0264011	Rin3	12	protein_coding
ENSMUSG00000028857	2.22	0.00508971	Tmem222	4	protein_coding
ENSMUSG00000033594	2.22	0.0121621	Spata2l	8	protein_coding
ENSMUSG00000022175	2.22	0.00827231	Lrp10	14	protein_coding
ENSMUSG00000034022	2.22	0.00508971	Cpsf1	15	protein_coding
ENSMUSG00000024790	2.22	0.0164149	Sac3d1	19	protein_coding
ENSMUSG00000039936	2.22	0.0104065	Pik3cd	4	protein_coding
ENSMUSG00000002768	2.22	0.00288657	Mea1	17	protein_coding
ENSMUSG00000030036	2.22	0.00476843	Mogs	6	protein_coding
ENSMUSG00000033597	2.22	0.0157386	Caskin1	17	protein_coding
ENSMUSG00000038011	2.22	0.00544381	Dnah10	5	protein_coding
ENSMUSG00000024101	2.22	0.0063722	Washc1	17	protein_coding
ENSMUSG00000029455	2.22	0.00468528	Aldh2	5	protein_coding
ENSMUSG00000029528	2.22	0.00629491	Pxn	5	protein_coding
ENSMUSG00000053293	2.22	0.00483761	Pom121	5	protein_coding
ENSMUSG00000026959	2.22	0.0096267	Grin1	2	protein_coding
ENSMUSG00000092417	2.22	0.00486452	Gpank1	17	protein_coding
ENSMUSG00000034773	2.22	0.0335866	BC030867	11	protein_coding
ENSMUSG00000029449	2.22	0.00146974	Rhof	5	protein_coding
ENSMUSG00000027889	2.22	0.0035348	Ampd2	3	protein_coding
ENSMUSG00000059291	2.21	0.000382582	Rpl11	4	protein_coding
ENSMUSG00000070284	2.21	0.00266971	Gmppb	9	protein_coding
ENSMUSG00000029712	2.21	0.00333741	Actl6b	5	protein_coding
ENSMUSG00000030170	2.21	0.00581188	Wnt5b	6	protein_coding
ENSMUSG00000048752	2.21	0.0458458	Prss50	9	protein_coding
ENSMUSG00000044177	2.21	0.000276413	Wfikkn2	11	protein_coding
ENSMUSG00000025486	2.21	0.00136905	Sirt3	7	protein_coding
ENSMUSG00000009640	2.21	0.0034905	Dmap1	4	protein_coding
ENSMUSG00000001555	2.21	0.00738485	Fkbp10	11	protein_coding
ENSMUSG00000031758	2.21	0.00845279	Cdyl2	8	protein_coding
ENSMUSG00000026856	2.21	0.00439323	Dolpp1	2	protein_coding
ENSMUSG00000032867	2.21	0.00425707	Fbxw8	5	protein_coding
ENSMUSG00000023043	2.21	0.0226381	Krt18	15	protein_coding
ENSMUSG00000024769	2.21	0.0125954	Cdc42bpg	19	protein_coding
ENSMUSG00000032243	2.21	0.0046753	Itga11	9	protein_coding
ENSMUSG00000055523	2.21	0.00766266	Gucy2g	19	protein_coding
ENSMUSG00000028049	2.21	0.0085773	Scamp3	3	protein_coding
ENSMUSG00000003469	2.21	0.00365287	Phyhip	14	protein_coding
ENSMUSG00000046761	2.21	0.0430655	Fam83h	15	protein_coding
ENSMUSG00000050777	2.21	0.04228	Tmem37	1	protein_coding
ENSMUSG00000008035	2.2	0.00550566	Mid1ip1	X	protein_coding
ENSMUSG00000008690	2.2	0.00377218	Ncaph2	15	protein_coding
ENSMUSG00000025169	2.2	0.00256397	Ogfod3	11	protein_coding
ENSMUSG00000051550	2.2	0.0273288	Zfp579	7	protein_coding
ENSMUSG00000030685	2.2	0.00428034	Kctd13	7	protein_coding
ENSMUSG00000032300	2.2	0.0131751	1700017B05Rik	9	protein_coding
ENSMUSG00000030329	2.2	0.0035072	Pianp	6	protein_coding
ENSMUSG00000053730	2.2	0.00702547	Tmem39b	4	protein_coding
ENSMUSG00000025648	2.2	0.00284784	Pfkfb4	9	protein_coding
ENSMUSG00000030826	2.2	0.00617193	Bcat2	7	protein_coding
ENSMUSG00000042292	2.2	0.00753616	Mkl1	15	protein_coding
ENSMUSG00000000627	2.2	0.00130756	Sema4f	6	protein_coding
ENSMUSG00000042286	2.2	0.00619631	Stab1	14	protein_coding
ENSMUSG00000038453	2.2	0.00592028	Srcin1	11	protein_coding
ENSMUSG00000006476	2.19	0.00731041	Nsmf	2	protein_coding
ENSMUSG00000020284	2.19	0.00925627	1810043G02Rik	10	protein_coding
ENSMUSG00000012114	2.19	0.00799022	Med15	16	protein_coding
ENSMUSG00000058756	2.19	0.0110561	Thra	11	protein_coding
ENSMUSG00000030816	2.19	0.00503733	Rnf40	7	protein_coding
ENSMUSG00000005566	2.19	0.00266971	Trim28	7	protein_coding
ENSMUSG00000010362	2.19	0.0149442	Rdm1	11	protein_coding
ENSMUSG00000030397	2.19	0.00579111	Mark4	7	protein_coding
ENSMUSG00000006395	2.19	0.00827231	Hyi	4	polymorphic_pseudogene
ENSMUSG00000100164	2.19	0.00204435	2610306M01Rik	6	bidirectional_promoter_lncRNA
ENSMUSG00000071256	2.19	0.0134043	Zfp213	17	protein_coding
ENSMUSG00000020519	2.19	0.00415688	Sap30l	11	protein_coding
ENSMUSG00000053411	2.19	0.00523026	Cbx7	15	protein_coding
ENSMUSG00000038055	2.19	0.0076883	Dexi	16	protein_coding
ENSMUSG00000042535	2.19	0.00409041	Gtpbp1	15	protein_coding
ENSMUSG00000010057	2.19	0.00176544	Nprl2	9	protein_coding
ENSMUSG00000030541	2.19	0.00504388	Idh2	7	protein_coding
ENSMUSG00000027612	2.18	0.00538569	Mmp24	2	protein_coding
ENSMUSG00000040767	2.18	0.00895445	Snrnp25	11	protein_coding
ENSMUSG00000025020	2.18	0.00900932	Slit1	19	protein_coding
ENSMUSG00000066839	2.18	0.00428034	Ecsit	9	protein_coding
ENSMUSG00000028454	2.18	0.00524244	Pigo	4	protein_coding
ENSMUSG00000018669	2.18	0.00356131	Cdk5rap3	11	protein_coding
ENSMUSG00000052133	2.18	0.00591432	Sema5b	16	protein_coding
ENSMUSG00000041889	2.18	0.00143577	Shisa4	1	protein_coding
ENSMUSG00000034708	2.18	0.00173434	Grn	11	protein_coding
ENSMUSG00000045777	2.18	0.0109889	Ifitm10	7	protein_coding
ENSMUSG00000042644	2.18	0.026255	Itpr3	17	protein_coding
ENSMUSG00000090122	2.18	0.0172942	Kcne1l	X	protein_coding
ENSMUSG00000078789	2.18	0.00677135	Dph1	11	protein_coding
ENSMUSG00000022382	2.18	0.00182012	Wnt7b	15	protein_coding
ENSMUSG00000042099	2.18	0.0169215	Kank3	17	protein_coding
ENSMUSG00000032187	2.18	0.0131751	Smarca4	9	protein_coding
ENSMUSG00000003033	2.18	0.0123929	Ap1m1	8	protein_coding
ENSMUSG00000031661	2.18	0.0137249	Nkd1	8	protein_coding
ENSMUSG00000042148	2.18	0.00385714	Cox10	11	protein_coding
ENSMUSG00000050188	2.17	0.0137353	Lsm10	4	protein_coding
ENSMUSG00000005881	2.17	0.00425933	Ergic3	2	protein_coding
ENSMUSG00000044030	2.17	0.0217656	Irf2bp1	7	protein_coding
ENSMUSG00000024194	2.17	0.00351331	Cuta	17	protein_coding
ENSMUSG00000025034	2.17	0.00395718	Trim8	19	protein_coding
ENSMUSG00000017830	2.17	0.00635613	Dhx58	11	protein_coding
ENSMUSG00000103906	2.17	0.00396571	Tigd5	15	protein_coding
ENSMUSG00000005150	2.17	0.00488218	Wdr83	8	protein_coding
ENSMUSG00000036270	2.17	0.0114123	Edc4	8	protein_coding
ENSMUSG00000062031	2.17	0.00329944	Pgghg	7	protein_coding
ENSMUSG00000064326	2.17	0.0180491	Siva1	12	protein_coding
ENSMUSG00000041617	2.17	0.0133633	Ccdc74a	16	protein_coding
ENSMUSG00000028798	2.17	0.00213919	Eif3i	4	protein_coding
ENSMUSG00000075467	2.17	0.00311695	Dnlz	2	protein_coding
ENSMUSG00000047098	2.17	0.015302	Rnf31	14	protein_coding
ENSMUSG00000043843	2.17	0.021147	Tmem145	7	protein_coding
ENSMUSG00000026458	2.17	0.00953641	Ppfia4	1	protein_coding
ENSMUSG00000024381	2.17	0.00393502	Bin1	18	protein_coding
ENSMUSG00000049760	2.17	0.00163696	2410015M20Rik	17	protein_coding
ENSMUSG00000047284	2.17	0.00591432	Neurl4	11	protein_coding
ENSMUSG00000042116	2.17	0.0154739	Vwa1	4	protein_coding
ENSMUSG00000022671	2.16	0.00653161	Mzt2	16	protein_coding
ENSMUSG00000041375	2.16	0.00538856	Ccdc9	7	protein_coding
ENSMUSG00000030811	2.16	0.0115592	Fbxl19	7	protein_coding
ENSMUSG00000024011	2.16	0.0472001	Pi16	17	protein_coding
ENSMUSG00000039849	2.16	0.00757923	Pcif1	2	protein_coding
ENSMUSG00000013150	2.16	0.00694073	Gfod2	8	protein_coding
ENSMUSG00000006095	2.16	0.0076883	Tbcb	7	protein_coding
ENSMUSG00000025511	2.16	0.00285783	Tspan4	7	protein_coding
ENSMUSG00000038195	2.16	0.0125321	Rilp	11	protein_coding
ENSMUSG00000002346	2.16	0.00311695	Slc25a42	8	protein_coding
ENSMUSG00000054855	2.16	0.00134186	Rnd1	15	protein_coding
ENSMUSG00000026207	2.16	0.0125645	Speg	1	protein_coding
ENSMUSG00000001751	2.16	0.0161722	Naglu	11	protein_coding
ENSMUSG00000009356	2.16	0.00300443	Lpo	11	protein_coding
ENSMUSG00000041607	2.16	0.00687127	Mbp	18	protein_coding
ENSMUSG00000029381	2.16	0.0323044	Shroom3	5	protein_coding
ENSMUSG00000003500	2.16	0.00969173	Impdh1	6	protein_coding
ENSMUSG00000052629	2.16	0.0309457	Gm9885	7	antisense
ENSMUSG00000022577	2.16	0.0328398	Ly6h	15	protein_coding
ENSMUSG00000036427	2.16	0.00313694	Gpi1	7	protein_coding
ENSMUSG00000045246	2.16	0.00435615	Kcng4	8	protein_coding
ENSMUSG00000038539	2.16	0.0079313	Atf5	7	protein_coding
ENSMUSG00000035242	2.16	0.0128622	Oaz1	10	protein_coding
ENSMUSG00000034792	2.16	0.0306686	Gna15	10	protein_coding
ENSMUSG00000097960	2.15	0.0234423	A330074K22Rik	8	lincRNA
ENSMUSG00000061589	2.15	0.0204583	Dot1l	10	protein_coding
ENSMUSG00000017344	2.15	0.00161994	Vtn	11	protein_coding
ENSMUSG00000002233	2.15	0.0108246	Rhoc	3	protein_coding
ENSMUSG00000034926	2.15	0.00257834	Dhcr24	4	protein_coding
ENSMUSG00000007837	2.15	0.0413505	Prrg2	7	protein_coding
ENSMUSG00000035268	2.15	0.0288418	Pkig	2	protein_coding
ENSMUSG00000003435	2.15	0.00668859	Supt5	7	protein_coding
ENSMUSG00000033589	2.15	0.0236901	Reep4	14	protein_coding
ENSMUSG00000014786	2.15	0.00601295	Slc9a5	8	protein_coding
ENSMUSG00000035278	2.15	0.00173171	Plekhj1	10	protein_coding
ENSMUSG00000036995	2.15	0.0052653	Asap3	4	protein_coding
ENSMUSG00000033423	2.15	0.00516867	Eri3	4	protein_coding
ENSMUSG00000028680	2.15	0.0129707	Plk3	4	protein_coding
ENSMUSG00000033055	2.15	0.0062757	Ankrd54	15	protein_coding
ENSMUSG00000073838	2.14	0.00297593	Tufm	7	protein_coding
ENSMUSG00000067889	2.14	0.00818267	Sptbn2	19	protein_coding
ENSMUSG00000029681	2.14	0.00543838	Bcl7b	5	protein_coding
ENSMUSG00000042485	2.14	0.0153858	Mustn1	14	protein_coding
[truncated: 527 more rows]
