# Supplementary material for: BAHD1 haploinsufficiency results in anxiety-like phenotypes in male mice
Source: PLoS One. 2020 May 14;15(5):e0232789. doi: 10.1371/journal.pone.0232789 (PMC7224496; doi:10.1371/journal.pone.0232789)
Supplement: S2 Table — Biological functions and diseases associated with genes up-regulated in Bahd1-KO vs. Bahd1-WT brains. The p value is the probability that the gene changes are related to a particular function or disease just by chance. Functions and Diseases are ranked according to the p-value (for categories ≥10 genes). Boxes in yellow and green highlight the sub-categories shown in Table 1. (XLSX) [file pone.0232789.s010.xlsx]

## Sheet: Table S2
S2 Table. Predicted biological functions and diseases associated with up-regulated BAHD1-diff genes by IPA (p<0.0005).
Biological functions and diseases associated with genes up-regulated in Bahd1-KO vs. Bahd1-WT brains. The p value is the probability that the gene changes are related to a particular function or disease just by chance.
Functions and Diseases are ranked according to the p-value (for categories ≥10 genes). Boxes in yellow and green highlight the sub-categories shown in Table 1.
Diseases or Functions Annotation	p-Value	# Genes	Gene symbol
Cell movement	9.71e-10	360	ABI3,ACTN4,ADAM15,ADAM33,ADAMTS13,ADGRG1,ADORA2A,AGAP2,AGT,AKT1,AKT1S1,ALDH2,ALDOA,ANKS1A,APBA3,APOA1,APOE,ARAP1,ARHGAP22,ARHGEF1,ARHGEF16,ARHGEF17,ARHGEF4,ARPC1B,ARRB2,ASB2,BAX,BCAM,BCAN,BCAR1,BCL3,BMP4,BMP7,BRMS1,C4A/C4B,CAPN1,CAPNS1,CARD10,CARD9,CCL19,CD248,CD37,CD74,CDC42EP1,CDC42EP4,CDH3,CELSR2,CELSR3,CHAD,CHGA,CHRM4,CLDN3,CMTM5,COL18A1,COL2A1,COL4A2,COL5A3,COL6A1,COL7A1,COMP,CORO1A,CORO1B,C…
Organization of cytoskeleton	1.25e-09	185	AATK,ACTN4,ADAP1,ADGRB1,AGAP2,AGT,AKT1,AMHR2,APOE,ARAP1,ARC,ARL2,ARRB2,BAX,BCAR1,BMP7,CAMSAP3,CAPNS1,CC2D1A,CCL19,CDC42BPG,CDC42EP4,CDK18,CDK2AP2,CDK5R2,CDK5RAP3,CELSR1,CKB,CNTROB,COMT,CORO1A,CRHR1,DAB2IP,DBN1,DCTN1,DDR1,DLG4,DOK1,DPYSL4,DVL1,DYNLT1,ECEL1,EFNB1,EML2,ENG,EPHA2,EPHB3,EPHB6,ETV4,FERMT3,FES,FKBP4,FLNC,FOXO6,FSCN1,FZD9,GAPDH,GAS2L1,GAS6,GIT1,GJB1,GJC2,GNA12,GPI,GRIN1,GRK2,GRN,GSN,HCK,…
Microtubule dynamics	1.74e-09	174	AATK,ACTN4,ADAP1,ADGRB1,AGAP2,AGT,AKT1,AMHR2,APOE,ARAP1,ARC,ARL2,ARRB2,BAX,BCAR1,BMP7,CAMSAP3,CAPNS1,CC2D1A,CCL19,CDC42BPG,CDC42EP4,CDK18,CDK2AP2,CDK5R2,CDK5RAP3,CELSR1,CKB,CNTROB,COMT,CORO1A,CRHR1,DAB2IP,DBN1,DCTN1,DDR1,DLG4,DOK1,DPYSL4,DVL1,DYNLT1,ECEL1,EFNB1,EML2,ENG,EPHA2,EPHB3,EPHB6,ETV4,FERMT3,FES,FKBP4,FOXO6,FSCN1,FZD9,GAPDH,GAS2L1,GAS6,GIT1,GJB1,GJC2,GNA12,GRIN1,GRK2,GRN,GSN,HCK,HTR6,ICAM…
Formation of cellular protrusions	3.19e-09	131	ACTN4,ADAP1,ADGRB1,AGAP2,AGT,AKT1,AMHR2,APOE,ARAP1,ARRB2,BCAR1,BMP7,CAPNS1,CC2D1A,CCL19,CDC42BPG,CDC42EP4,CDK18,CDK5R2,CELSR1,CKB,CRHR1,DAB2IP,DBN1,DDR1,DLG4,DPYSL4,DYNLT1,ECEL1,EFNB1,ENG,EPHA2,EPHB3,EPHB6,ETV4,FERMT3,FES,FOXO6,FSCN1,FZD9,GIT1,GNA12,GRIN1,GRN,HCK,HTR6,ICAM5,IL11RA,ITGA3,ITGB4,KCTD17,LIMK1,LMTK3,LMX1B,LRP1,MAG,MAPK13,MAPK8IP1,MAPK8IP3,MARK4,MAST3,MATK,MBP,MKL1,MPZ,MYH7B,NCDN,NECTI…
Cell death	1.25e-08	519	AATK,ABCB8,ABCC10,ACD,ACHE,ADAM15,ADAM8,ADAMTS13,ADGRG1,ADORA2A,ADRA1D,ADRM1,AES,AGAP2,AGAP3,AGPAT2,AGT,AIFM3,AIP,AKT1,AKT1S1,ALDH2,ALDH3B1,ALDOA,APOA1,APOE,APRT,ARHGDIA,ARRB2,ASB2,ASNA1,ATF5,ATP13A2,ATP2A1,ATP4A,B4GALNT1,BAD,BAG6,BARHL1,BAX,BBC3,BCAR1,BCKDK,BCL3,BIN1,BIRC7,BMP4,BMP7,BOK,C4A/C4B,CABIN1,CACNA1G,CACNA1H,CACNB3,CACNG8,CAPN1,CAPN10,CAPNS1,CARD11,CARD9,CBS/CBSL,CC2D1A,CCDC8,CCDC88B,CC…
Morbidity or mortality	4.01e-08	259	ABCA2,ABCC8,ACHE,ACTG1,ADAM15,ADAMTS13,ADGRG1,ADORA2A,AEBP1,AGT,AIP,AKT1,ALDOA,ANGPTL6,AP1M1,APLP1,APOA1,APOE,ARID5A,ATAD3A,ATF6B,ATOX1,ATP1A3,B4GALNT1,BAD,BAX,BBC3,BIN1,C4A/C4B,CAPN1,CAPNS1,CARD9,CBS/CBSL,CCND3,CCS,CDA,CDH3,CHGA,CHRD,CITED1,CKB,CNTFR,COL2A1,COL4A2,COL6A2,COMMD9,CRLF1,CRYAB,CSK,CST3,CUL7,CYGB,DAB2IP,DBH,DBNDD1,DDR1,DOT1L,E2F4,ECEL1,EEF1A2,EFEMP2,EFNB1,EGFL7,EHMT2,EIF3D,ENDOG,ENG,…
Organismal death	5.76e-08	258	ABCA2,ACHE,ACTG1,ADAM15,ADAMTS13,ADGRG1,ADORA2A,AEBP1,AGT,AIP,AKT1,ALDOA,ANGPTL6,AP1M1,APLP1,APOA1,APOE,ARID5A,ATAD3A,ATF6B,ATOX1,ATP1A3,B4GALNT1,BAD,BAX,BBC3,BIN1,C4A/C4B,CAPN1,CAPNS1,CARD9,CBS/CBSL,CCND3,CCS,CDA,CDH3,CHGA,CHRD,CITED1,CKB,CNTFR,COL2A1,COL4A2,COL6A2,COMMD9,CRLF1,CRYAB,CSK,CST3,CUL7,CYGB,DAB2IP,DBH,DBNDD1,DDR1,DOT1L,E2F4,ECEL1,EEF1A2,EFEMP2,EFNB1,EGFL7,EHMT2,EIF3D,ENDOG,ENG,EPHB3,…
Development of cytoplasm	6.76e-08	71	ADORA2A,AKT1,ANKRD13B,ANKRD13D,APOE,ARHGEF1,ARHGEF17,ARRB2,AVP,BCAR1,CD74,CDC42BPB,CNTNAP1,COL18A1,COL5A3,CRTC3,DBNL,FZR1,GNA11,GNA12,GPI,GPSM1,INPPL1,ITGA3,JUNB,KIF17,KLK8,LIMK1,LMCD1,LRP1,MIF,MKL1,MMP2,MRPL14,NCKIPSD,NOS3,NR1D1,NTRK1,PAK4,PARK7,PEX16,PEX6,PITPNM1,PLCB3,PLEKHG6,PTGDS,PTH1R,PXN,RAPGEF3,RHOC,RHOD,RPS10,RPS14,RTKN,SLC4A2,SLC9A1,SMARCA4,SORBS3,SPHK1,SRC,SRF,TESK1,TFEB,THY1,TRIP10,U2…
Necrosis	4.21e-07	453	AATK,ABCB8,ACD,ACHE,ADAM8,ADAMTS13,ADORA2A,ADRA1D,ADRM1,AGAP2,AGAP3,AGPAT2,AGT,AIFM3,AIP,AKT1,AKT1S1,ALDH2,ALDH3B1,ALDOA,APOA1,APOE,APRT,ARHGDIA,ARRB2,ATF5,ATP13A2,ATP2A1,ATP4A,B4GALNT1,BAD,BAG6,BAX,BBC3,BCAR1,BCKDK,BCL3,BIRC7,BMP4,BMP7,BOK,CABIN1,CACNA1G,CACNA1H,CACNB3,CACNG8,CAPN1,CAPN10,CAPNS1,CARD11,CARD9,CC2D1A,CCDC8,CCDC88B,CCHCR1,CCK,CCL19,CCND3,CD74,CDA,CDC34,CDC37,CDR2L,CELA1,CELSR1,CERS…
Outgrowth of cells	1.31e-06	77	AATK,ADORA2A,AKT1,APBA2,APBB1,APOE,ARHGAP33,BCAN,BMP4,CDK5R2,CELSR1,CORO1B,DAB2IP,DDR1,DOK4,DPH1,DVL1,EFNB1,EIF2B2,EPHA2,EPHB3,EPN1,ETV4,FKBP4,GJB1,GNA15,HBA1/HBA2,HTR6,ICAM5,ISLR2,ITGA3,LGALS1,LIMK1,MAG,MAPK7,MATK,MICALL2,MMP2,MYH9,NFATC2,NGF,NGFR,NINJ1,NOS3,NOTCH1,NSMF,NTRK1,PAK4,PCSK1N,PRAG1,PRPH,PTPRF,PXN,RAB3IL1,RALGDS,RAP1GAP,RELA,RND1,RPS14,RPS6KA1,RTN4R,RTN4RL2,SCARF1,SEMA3F,SEMA5B,SH2B1,…
Growth of neurites	1.83e-06	84	AATK,Acp5,ADORA2A,AKT1,APBA2,APBB1,APOE,ARHGAP33,BCAN,BMP4,BMP7,CDK5R2,CELSR1,CORO1B,DAB2IP,DDR1,DLG4,DOK4,DVL1,EFNB1,EIF2B2,EPHA2,EPHB3,EPN1,ETV4,FKBP4,FZR1,GJB1,GNA15,HBA1/HBA2,HTR6,ICAM5,ISLR2,ITGA3,LGALS1,LIMK1,LINGO1,MAG,MAPK7,MATK,MICALL2,MMP2,MYH9,NFATC2,NGF,NGFR,NINJ1,NOTCH1,NSMF,NTRK1,PAK4,PCSK1N,PPP2R5B,PPP5C,PRAG1,PRPH,PTPRF,PXN,RAB3IL1,RALGDS,RAP1GAP,RELA,RND1,RPS14,RPS6KA1,RTN4R,RTN4…
Outgrowth of neurons	2.18e-06	71	AATK,ADORA2A,AKT1,APBA2,APBB1,APOE,ARHGAP33,BCAN,BMP4,CDK5R2,CELSR1,CORO1B,DAB2IP,DDR1,DOK4,DVL1,EFNB1,EIF2B2,EPHA2,EPHB3,EPN1,ETV4,FKBP4,GJB1,GNA15,HBA1/HBA2,HTR6,ICAM5,ISLR2,ITGA3,LGALS1,LIMK1,MAG,MAPK7,MATK,MICALL2,MYH9,NFATC2,NGF,NGFR,NINJ1,NSMF,NTRK1,PAK4,PCSK1N,PRAG1,PRPH,PTPRF,PXN,RAB3IL1,RALGDS,RAP1GAP,RELA,RND1,RPS14,RPS6KA1,RTN4R,RTN4RL2,SCARF1,SEMA3F,SEMA5B,SH2B1,SLC9A1,SLC9A5,SRC,SRF,…
Formation of actin filaments	2.37e-06	47	ADORA2A,AKT1,ARHGEF1,ARHGEF17,ARRB2,AVP,BCAR1,CDC42BPB,CNTNAP1,COL18A1,FZR1,GNA11,GNA12,GPI,ITGA3,JUNB,LIMK1,LMCD1,LRP1,MIF,MKL1,MMP2,NCKIPSD,PAK4,PITPNM1,PLCB3,PLEKHG6,PTGDS,PXN,RHOC,RHOD,RTKN,SLC9A1,SMARCA4,SORBS3,SPHK1,SRC,SRF,TESK1,THY1,TRIP10,U2AF2,UBXN11,UCN,VTN,WTIP,ZYX
Outgrowth of neurites	3.01e-06	70	AATK,ADORA2A,AKT1,APBA2,APBB1,APOE,ARHGAP33,BCAN,BMP4,CDK5R2,CELSR1,CORO1B,DAB2IP,DDR1,DOK4,DVL1,EFNB1,EIF2B2,EPHA2,EPHB3,EPN1,ETV4,FKBP4,GJB1,GNA15,HBA1/HBA2,HTR6,ICAM5,ISLR2,ITGA3,LGALS1,LIMK1,MAG,MAPK7,MATK,MICALL2,MYH9,NFATC2,NGF,NGFR,NINJ1,NSMF,NTRK1,PAK4,PCSK1N,PRAG1,PRPH,PTPRF,PXN,RAB3IL1,RALGDS,RAP1GAP,RELA,RND1,RPS14,RPS6KA1,RTN4R,SCARF1,SEMA3F,SEMA5B,SH2B1,SLC9A1,SLC9A5,SRC,SRF,TESK1,TG…
Disassembly of focal adhesions	6.31e-06	11	COL18A1,GAS2L1,HSPG2,KSR1,LRP1,PIP5K1C,PXN,RHOD,SRC,THY1,TLN1
Proliferation of neuronal cells	6.41e-06	89	AATK,Acp5,ADORA2A,AKT1,APBA2,APBB1,APOE,ARHGAP33,BCAN,BMP4,BMP7,CDK5R2,CELSR1,CORO1B,DAB2IP,DDR1,DLG4,DOK4,DVL1,EFNB1,EIF2B2,EPHA2,EPHB3,EPN1,ETV4,FKBP4,FZR1,GJB1,GNA15,HBA1/HBA2,HTR6,ICAM5,ID3,IRX6,ISLR2,ITGA3,LGALS1,LIMK1,LINGO1,MAG,MAPK7,MATK,MICALL2,MMP2,MYH9,NFATC2,NGF,NGFR,NINJ1,NOTCH1,NR1D1,NSMF,NTRK1,PAK4,PCSK1N,PLXNB2,PPP2R5B,PPP5C,PRAG1,PRPH,PTPRF,PXN,RAB3IL1,RALGDS,RAP1GAP,RELA,RND1,RP…
Formation of actin stress fibers	8.07e-06	41	ADORA2A,AKT1,ARHGEF1,ARHGEF17,AVP,BCAR1,CDC42BPB,CNTNAP1,COL18A1,FZR1,GNA11,GNA12,GPI,ITGA3,JUNB,LIMK1,LMCD1,LRP1,MIF,MKL1,MMP2,NCKIPSD,PAK4,PITPNM1,PLCB3,PXN,RHOC,RHOD,RTKN,SLC9A1,SMARCA4,SORBS3,SRC,SRF,TESK1,THY1,TRIP10,U2AF2,UBXN11,WTIP,ZYX
Migration of cells	1.36e-05	296	ACTN4,ADAM15,ADAM33,ADAMTS13,ADGRG1,ADORA2A,AGAP2,AGT,AKT1,AKT1S1,ANKS1A,APBA3,APOA1,APOE,ARHGEF1,ARHGEF16,ARHGEF4,ARRB2,ASB2,BAX,BCAM,BCAR1,BCL3,BMP4,BRMS1,C4A/C4B,CAPNS1,CARD10,CARD9,CCL19,CD248,CD37,CD74,CDC42EP1,CDH3,CELSR2,CELSR3,CHGA,CHRM4,CMTM5,COL18A1,COL4A2,COL6A1,COL7A1,COMP,CORO1A,CORO1B,CRYAB,CSK,CSPG4,CTDSP1,CUL7,CX3CL1,DAPK3,DDR1,DEF6,DLG4,DOK1,DTX1,DYRK1B,ECM1,EFNB1,EFS,EGFL7,ELN,E…
Formation of cytoskeleton	1.54e-05	54	ADORA2A,AKT1,ARHGEF1,ARHGEF17,ARRB2,AVP,BCAR1,CDC42BPB,CNTNAP1,COL18A1,COL5A3,DBNL,FZR1,GNA11,GNA12,GPI,INPPL1,ITGA3,JUNB,KIF17,KLK8,LIMK1,LMCD1,LRP1,MIF,MKL1,MMP2,NCKIPSD,PAK4,PITPNM1,PLCB3,PLEKHG6,PTGDS,PXN,RAPGEF3,RHOC,RHOD,RTKN,SLC4A2,SLC9A1,SMARCA4,SORBS3,SPHK1,SRC,SRF,TESK1,THY1,TRIP10,U2AF2,UBXN11,UCN,VTN,WTIP,ZYX
Morphology of body cavity	1.75e-05	127	ABCC10,ABCC8,Acp5,ADGRG1,ADRA1D,AGT,AKT1,APOA1,APOE,ATP4A,B4GALNT1,BCL3,BMP7,Bst2,C4A/C4B,CABIN1,CACNA1H,CACNB3,CBS/CBSL,CCK,CITED1,COL9A2,CRYAB,CTSD,DIO3,DVL1,EEF1D,EFEMP2,EFNB1,EFS,ELN,ENDOG,EPOR,Esrra,FABP3,FADS2,FASN,GIT1,GJB1,GNA11,GPX1,GRK2,GSN,HCK,HDAC5,IGFBP2,IGFBP6,INHA,ITGA11,ITGB7,JAG2,JAK3,JUNB,JUP,KCNJ11,KLF15,KRT18,LCAT,LIMS2,LMNA,LOXL1,LTBR,LTK,LYPLA2,MAD1L1,MAP3K14,MAPK7,MFGE8,MGM…
Angioimmunoblastic T-cell lymphoma	2.14e-05	36	AKT1,CARD11,CCL19,CDH3,CHPF,COL27A1,COL6A1,COL6A2,EFEMP2,ENG,EPHA2,FPGS,GAS6,GJA4,HDAC10,HDAC5,HDAC7,IDH2,ITM2C,JAK3,LAD1,LAMB2,PCOLCE,POLD1,POR,PSMB5,RELA,RELB,TCF3,THY1,TUBA8,TUBB3,TUBG1,TUBG2,VTN,VWA1
Interaction of tumor cell lines	2.27e-05	85	ACTN4,ADAM15,ADGRB1,AGT,AKT1,APOE,ARHGEF1,BCAN,BMP7,CD248,CDH24,CDH3,CNTFR,CSK,CX3CL1,DDR1,EFNB1,EGFL7,ELN,EMILIN1,EPHA2,EPHB6,FASN,FERMT3,FES,FXYD5,GAL3ST1,GAS6,GIT1,GJB1,GP1BB,HCK,HLA-A,IL27RA,INPPL1,ITGA3,ITGB4,JUNB,LAMA5,LRP1,LRP5,LTBR,MAD1L1,MAP2K2,MAPK7,MMP2,MYH9,NECTIN2,NOS3,NOTCH1,PIP5K1C,PKM,PNPLA2,PPARD,PSMD4,PTP4A3,PXN,RACK1,RADIL,RALGDS,RAMP1,RAP1GAP,RELA,RPTOR,RRAS,SELPLG,SEMA3F,SIPA…
Fibrogenesis	2.34e-05	60	ADAMTS10,ADORA2A,AKT1,ARHGEF1,ARHGEF17,ARRB2,AVP,BCAR1,CDC42BPB,CNTNAP1,COL18A1,DCTN1,Fmnl1,FZR1,GAA,GNA11,GNA12,GPI,GSN,HSPB1,INPPL1,ITGA3,JUNB,KIF17,LIMK1,LMCD1,LRP1,MBP,MIF,MKL1,MMP2,NCKIPSD,PAK4,PITPNM1,PLCB3,PLEKHG6,PTGDS,PXN,RHOC,RHOD,RTKN,SLC9A1,SMARCA4,SNAI1,SORBS3,SPHK1,SRC,SRF,STAB1,SYVN1,TESK1,THY1,TNFRSF1A,TRIP10,U2AF2,UBXN11,UCN,VTN,WTIP,ZYX
Apoptosis	2.42e-05	372	AATK,ACD,ACHE,ADAM15,ADAM8,ADAMTS13,ADORA2A,ADRA1D,AES,AGAP2,AGPAT2,AGT,AIFM3,AIP,AKT1,AKT1S1,ALDH2,ALDOA,APOA1,APOE,ARHGDIA,ARRB2,ASB2,ATF5,ATP2A1,B4GALNT1,BAD,BAG6,BAX,BBC3,BCAR1,BCL3,BIN1,BIRC7,BMP4,BMP7,BOK,CABIN1,CAPN1,CAPN10,CAPNS1,CARD9,CCDC8,CCDC88B,CCHCR1,CCK,CCL19,CCND3,CD74,CDC37,CERS1,CIDEA,COL18A1,COL2A1,COL4A2,COMP,CRHR1,CRYAB,CSPG4,CTSD,CUL7,CUL9,CYBA,CYGB,DAB2IP,DAPK3,DDIT3,DDR1,D…
Damage of blood vessel	3.02e-05	13	AGT,APOE,CORT,EFEMP2,ELN,GPX1,HSPG2,LTBP3,MKL1,PLOD1,SPHK1,SPHK2,WNT7B
Cell death of cerebral cortex cells	3.53e-05	46	ACHE,AGAP2,APOE,ATP13A2,BAX,BBC3,CAPN1,CAPNS1,CRHR1,CTSD,DDIT3,DLG4,E2F4,EGLN2,GAPDH,GAS6,GPT,GRIN1,GRK2,HSF1,HSPB1,KSR1,LINGO1,MAP3K11,MAPK7,MIF,NGF,NGFR,NTRK1,PARK7,PIN1,PPARD,RAPGEF3,RELA,RTN4R,SLC25A38,SRC,SREBF1,TF,TGM2,TICAM1,TNFRSF1A,TRPM4,TYK2,UCN,UCP2
Cell death of connective tissue cells	3.83e-05	110	AGT,AKT1,ARRB2,ATF5,BAD,BAX,BBC3,BMP4,BOK,CAPNS1,CIDEA,COL2A1,COMMD4,COMP,CRHR1,CRYAB,CTSD,CUL7,CUL9,DAPK3,DDIT3,DHCR24,DPYSL4,ECEL1,EIF3I,EIF6,ENG,ENO1,FES,FKBP4,FKBP8,GAS6,GPI,GPX1,GRK2,GRN,GSN,HAS1,HSF1,HYAL2,JPH3,KRT18,KSR1,LIPE,LMNA,LZTS2,MAD1L1,MAG,MAP1S,MAP3K14,MAPK11,MEN1,MICAL1,MKL1,MNT,Mt1,Mt2,MUS81,NFATC2,NFIC,NFKB2,NFKBIB,NGF,NGFR,NLRX1,NOTCH1,NR0B2,NR1H2,NR1H3,NTRK1,NUDT1,OAZ1,PARK7,…
Behavior	4.18e-05	106	ABCA7,ACHE,ACTG1,ADORA2A,ADRA1D,AGAP2,AGT,APBA2,APOE,ARC,ARRB2,ASNA1,AVP,B4GALNT1,BAX,C1QL1,CACNA1G,CAPN1,CAPNS1,CARTPT,CCK,CHRD,CNTFR,COMT,CORT,CRHR1,CRHR2,Crip2,CRLF1,CRTC1,DBH,DLG4,DLGAP3,DVL1,FBXO2,FOXO6,GCK,GJC2,GPSM1,GRIN1,GRK2,GRM2,GRN,HBA1/HBA2,HBB,HCRT,HCRTR1,HDAC5,INPPL1,ITGA3,ITPR3,JPH3,JUNB,KCNH3,KSR1,LIMK1,LINGO1,LMTK3,LMX1B,LRP1,MAPK8IP1,MKL1,MLYCD,MPZ,NCDN,NCOR2,NEURL1,NFKBIB,NGF,N…
Formation of filaments	4.26e-05	54	ADAMTS10,ADORA2A,AKT1,ARHGEF1,ARHGEF17,ARRB2,AVP,BCAR1,CDC42BPB,CNTNAP1,COL18A1,DCTN1,FZR1,GNA11,GNA12,GPI,GSN,HSPB1,INPPL1,ITGA3,JUNB,KIF17,LIMK1,LMCD1,LRP1,MBP,MIF,MKL1,MMP2,NCKIPSD,PAK4,PITPNM1,PLCB3,PLEKHG6,PTGDS,PXN,RHOC,RHOD,RTKN,SLC9A1,SMARCA4,SORBS3,SPHK1,SRC,SRF,TESK1,THY1,TRIP10,U2AF2,UBXN11,UCN,VTN,WTIP,ZYX
Neuritogenesis	5.29e-05	79	ADAP1,ADGRB1,AGAP2,AKT1,APOE,BMP7,CAPNS1,CC2D1A,CCL19,CDK5R2,CELSR1,CKB,CRHR1,DAB2IP,DBN1,DDR1,DLG4,DPYSL4,DYNLT1,ECEL1,EFNB1,EPHB3,ETV4,FOXO6,FZD9,GIT1,GRIN1,GRN,HTR6,ICAM5,IL11RA,ITGA3,LIMK1,LMX1B,LRP1,MAG,MAPK8IP1,MAPK8IP3,MBP,MPZ,MYH7B,NGF,NGFR,NOTCH1,NTRK1,NUMBL,PACSIN1,PAK4,PIK3CD,PLXNB1,PRKCSH,PSEN2,PTPRF,PXN,RAB3IL1,RAC3,RAPGEF3,RELB,RND1,ROR2,RPS14,SCARF1,SEMA3F,SLC18A3,SLC9A1,SLC9A5,SLI…
Cell death of fibroblast cell lines	5.4e-05	84	AGT,AKT1,ARRB2,BAD,BAX,BBC3,CAPNS1,COMMD4,COMP,CRHR1,CRYAB,CTSD,CUL7,CUL9,DAPK3,DDIT3,DPYSL4,ECEL1,EIF3I,EIF6,ENO1,FES,FKBP4,FKBP8,GAS6,GPI,GRK2,GSN,HSF1,HYAL2,JPH3,KRT18,LZTS2,MAD1L1,MAG,MAP1S,MEN1,MICAL1,MKL1,MNT,Mt1,MUS81,NFATC2,NFKB2,NFKBIB,NGF,NGFR,NLRX1,NR1H2,NR1H3,NTRK1,OAZ1,PARK7,PDGFB,PIN1,PLK3,PSEN2,PTHLH,RASA4,RELA,RHOC,RPL37,SEMA3F,SIVA1,SLC9A3R2,SPHK1,SPHK2,SRC,STUB1,STX1A,SUN2,TGM2,…
Cell proliferation of tumor cell lines	5.59e-05	306	ABTB1,ACD,ACHE,ACTN4,ADAM33,AGAP2,AGT,AKT1,AKT1S1,ALDOA,APBB1,ATAD3A,ATF5,AZIN2,BAD,BAX,BBC3,BCAR1,BCL3,BIN1,BIRC7,BMP4,BMP7,BOP1,CACNA1G,CARD10,CARD11,CBX7,CCND3,CD248,CD74,CDC37,CERS1,CHCHD6,CHGA,CITED1,CMTM5,COL18A1,COL4A2,COMP,CRHR1,CRYAB,CSPG4,CTDSP1,CTSD,CUL7,CX3CL1,DAB2IP,DAPK3,DDIT3,DLEC1,DMAP1,DOHH,DOK1,DPH1,DTX1,DVL1,DVL3,E4F1,EHMT2,ELL,EMC10,EMILIN1,ENG,EPHA2,EPHB6,EPOR,ERCC1,F12,FAM12…
Cell movement of tumor cell lines	5.72e-05	185	ACTN4,ADAM15,ADAM33,AGAP2,AGT,AKT1,AKT1S1,ANKS1A,ARHGEF1,ARHGEF16,ARHGEF4,ARPC1B,ARRB2,BCAM,BCAN,BCAR1,BMP7,BRMS1,CAPN1,CAPNS1,CARD10,CCL19,CD248,CDH3,CLDN3,CMTM5,COL18A1,CSK,CTDSP1,CUL7,CX3CL1,DDR1,DEF6,DOK1,DTX1,DYRK1B,ECM1,EFNB1,ENG,EPHA2,EPHB6,EPOR,ETV4,EYA2,FASN,FBLN2,FERMT3,FLNC,FOSL1,FSCN1,FURIN,FZR1,GAS6,GIPC1,GIT1,GLI1,GNA11,GNA12,GNB2,GPI,GRB7,GRINA,GRN,HAS1,HCK,HDAC10,HES6,HIC1,HMGA1,H…
Concentration of lipid	5.73e-05	123	ABCA2,ABCA7,ABCC8,ACACB,ADORA2A,AEBP1,AGPAT2,AGT,AKT1,APOA1,Apoc1,APOE,AVP,B4GALNT1,B4GALT2,BAX,BMP7,BRMS1,CARTPT,CBS/CBSL,CERS1,COMT,CORT,CRHR1,CRHR2,CTSD,CX3CL1,DAB2IP,DAGLA,DGKZ,DHCR24,E4F1,EEF1A2,ENG,FABP3,FADS2,FAM57B,FASN,FKBP4,FLOT1,G0S2,G6PC3,GAL3ST1,GCK,GNA11,GNB3,GPX1,GRINA,GRK2,HMGA1,HRH3,IL4R,INHA,INPPL1,LCAT,LIPE,LOC102724788/PRODH,LRP1,LRP5,LSR,LTC4S,LYPLA2,MAG,MBP,MID1IP1,MIF,MLXIP…
Binding of tumor cell lines	5.94e-05	81	ACTN4,ADAM15,ADGRB1,AGT,AKT1,APOE,ARHGEF1,BCAN,BMP7,CD248,CDH24,CDH3,CNTFR,CSK,CX3CL1,DDR1,EFNB1,EGFL7,ELN,EMILIN1,EPHA2,EPHB6,FERMT3,FES,FXYD5,GAL3ST1,GAS6,GIT1,GP1BB,HCK,HLA-A,IL27RA,INPPL1,ITGA3,ITGB4,JUNB,LAMA5,LRP1,LRP5,LTBR,MAD1L1,MAP2K2,MAPK7,MMP2,MYH9,NECTIN2,NOS3,NOTCH1,PKM,PNPLA2,PPARD,PSMD4,PTP4A3,PXN,RACK1,RADIL,RALGDS,RAMP1,RAP1GAP,RELA,RRAS,SELPLG,SEMA3F,SIPA1,SNAI1,SRC,ST6GALNAC2,S…
Lichen planus	6.16e-05	24	APOE,BAX,CCL19,CD74,COMP,COX6A1,ENO1,FADS2,FASTK,GRN,GSN,HBB,HLA-A,IGFBP6,JUP,KRT17,LSM7,MAP2K2,NFKB2,PLXND1,RAMP3,RNPEPL1,SYNGR2,TYMP
Cell rounding	6.19e-05	18	AGT,ARAP1,ARHGDIA,ARHGDIG,ARRB2,AVP,BAG6,EFNB1,EPHA2,EPHB3,GNA12,LIMK1,MYH9,PAK4,PXN,RRAS,SIPA1,SRC
Cognition	6.58e-05	54	ABCA7,ACTG1,ADORA2A,AKT1,APOE,ARC,ASNA1,BAX,C1QL1,CACNA1G,CAPN1,CAPNS1,CHRD,COMT,CRHR1,CRHR2,CRTC1,DBH,FBXO2,FOXO6,GRIN1,HCRT,INPPL1,JPH3,JUNB,KCNH3,KSR1,LIMK1,MAG,MAPK7,NCDN,NEURL1,NFKBIB,NGF,NGFR,NOTCH1,NPAS1,Nrgn,NTRK1,PTPRN,RAPGEF3,RELA,RTN4R,SCAP,SLC18A3,SLC30A3,SRF,STX1A,TH,THRA,TNFRSF1A,TTR,UCHL1,ZDHHC8
Quantity of monoamines	7.33e-05	31	ADORA2A,ADRA1D,AGT,APBA2,C4A/C4B,CHGA,CHRM4,COMT,DBH,DEAF1,EPHB6,GPX1,GRK2,HPS6,HRH3,LMX1B,MAPK8IP1,NGFR,NOTCH1,NR1D1,PARK7,PTPRN,PTPRS,SEPT5,SNCB,SPR,TH,TNFRSF25,UCN,UCP2,VGF
Transport of molecule	7.91e-05	113	ABCB8,ABCB9,ABCC10,ABCG4,ACADS,ADORA2A,AEBP1,AGT,AKT1,APOA1,APOE,ATP13A2,ATP2A1,ATP2C2,ATP4A,AVP,BMP4,C1QL1,CACNA1G,CARTPT,CHGA,CHRM4,CLCN2,CNTFR,CRHR1,FABP3,FTL,FXYD1,Fxyd2,GAS6,GCK,GNA11,GSN,HCRT,HLA-A,HPS6,HRH3,HSF1,ITGA3,LCAT,LGALS1,LIPE,LRP1,MBP,MIF,MPO,Mt1,Mt2,Mt3,MVP,NGF,NOS3,NR1H2,NR1H3,PEMT,PEX14,PEX6,PHB,PKM,PLCB3,PLTP,PNPLA2,PPARD,PTH1R,PTHLH,PTPRN,RHOC,SCN5A,SEPT5,SIRT3,SLC12A4,SLC16A…
Cell death of brain	0.000109	54	AATK,ACHE,AGAP2,AKT1,APOE,ATP13A2,B4GALNT1,BAX,BBC3,CAPN1,CAPNS1,CDC34,CERS1,CRHR1,CTSD,DDIT3,DLG4,E2F4,EGLN2,FAIM2,GAPDH,GAS6,GPT,GRIN1,GRK2,HSF1,HSPB1,KSR1,LINGO1,MAP3K11,MAPK7,MIF,NGF,NGFR,NTRK1,PARK7,PIN1,PPARD,RAPGEF3,RELA,RTN4R,SLC25A10,SLC25A38,SRC,SREBF1,TF,TGM2,TICAM1,TNFRSF1A,TRIP10,TRPM4,TYK2,UCN,UCP2
Development of neurons	0.000111	97	ADAP1,ADGRB1,AGAP2,AKT1,APBB1,APOE,BCAN,BMP4,BMP7,CAPNS1,CC2D1A,CCL19,CDK5R2,CELSR1,CKB,CLSTN3,CRHR1,DAB2IP,DAGLA,DBN1,DDR1,DLG4,DLGAP3,DOK7,DPYSL4,DYNLT1,ECEL1,EFNB1,EPHB3,ETV4,FAIM2,FOXO6,FZD9,GIT1,GRIN1,GRN,GSN,HES5,HSPB1,HTR6,ICAM5,IL11RA,IRX6,ITGA3,LIMK1,LMX1B,LRP1,MAG,MAPK8IP1,MAPK8IP3,MBP,MPZ,MYH7B,NGF,NGFR,NOTCH1,NR1D1,NTRK1,NUMBL,PACSIN1,PAK4,PIK3CD,PIN1,PLXNB1,PPARD,PRKCSH,PSEN2,PTPRF,P…
Cell death of brain cells	0.00012	51	AATK,ACHE,AGAP2,APOE,ATP13A2,B4GALNT1,BAX,BBC3,CAPN1,CAPNS1,CERS1,CRHR1,CTSD,DDIT3,DLG4,E2F4,EGLN2,FAIM2,GAPDH,GAS6,GPT,GRIN1,GRK2,HSF1,HSPB1,KSR1,LINGO1,MAP3K11,MAPK7,MIF,NGF,NGFR,NTRK1,PARK7,PIN1,PPARD,RAPGEF3,RELA,RTN4R,SLC25A10,SLC25A38,SRC,SREBF1,TF,TGM2,TICAM1,TNFRSF1A,TRPM4,TYK2,UCN,UCP2
Release of catecholamine	0.000131	20	ADORA2A,AGT,ALDH2,CHGA,CHRM4,COMT,CRHR1,CRHR2,GRIN1,GSN,HCRT,HCRTR1,HRH3,MMP2,PARK7,PNOC,SEPT5,STX1A,TH,THY1
Morphology of lesion	0.000135	70	ADAMTS13,ADORA2A,AGT,AKT1,APOA1,APOE,BAX,BBC3,CAPN1,CBS/CBSL,CCL19,COL18A1,COL2A1,CRYAB,CX3CL1,DDR1,ENG,EPHA2,ERCC2,ETV4,F12,FAIM2,FURIN,GLI1,GPX1,GRN,GSN,HLA-A,IGFBP2,IL11RA,INHA,JUNB,KSR1,LCAT,LIPE,LRP5,LSP1,LTBR,MAPK13,MAPK7,MDK,MIF,MPO,MST1R,Mt1,Mt2,NGF,NGFR,PANX2,PDGFB,PPARD,PTGDS,PTH1R,PTHLH,RPS6KB2,RRAD,SIRT3,SIRT6,SLC19A1,SLC5A5,SRC,STAB1,TGM2,TICAM1,TNFAIP8L2,TNFRSF12A,TNFRSF1A,VWF,WBP2,…
Cell spreading	0.000142	51	ACTN4,AKT1,ARAP1,ASB2,BCAR1,CHAD,COL5A3,CORO1A,CRYAB,CSK,DOK1,EFNB1,EPHA2,EPHB6,FERMT3,FES,FLNC,GIT1,GNA11,HCK,HSPG2,INPPL1,ITGA11,ITGA3,ITGA7,ITGB4,LGALS1,MAPRE3,MATK,MKL1,MYH9,MYO9B,NCDN,NGF,PREX1,PRKD2,PXN,RACK1,RAP1GAP,RAPGEF3,RELA,SORBS3,SPHK1,SRC,SRF,TESK1,TLN1,UCHL1,VTN,VWF,ZYX
Adhesion of tumor cell lines	0.000148	63	ACTN4,ADAM15,AKT1,APOE,ARHGEF1,BCAN,BMP7,CDH24,CDH3,CSK,CX3CL1,DDR1,EFNB1,EGFL7,ELN,EMILIN1,EPHA2,EPHB6,FERMT3,FES,FXYD5,GIT1,GP1BB,INPPL1,ITGA3,JUNB,LRP5,LTBR,MAD1L1,MAP2K2,MAPK7,MMP2,MYH9,NECTIN2,NOS3,NOTCH1,PKM,PNPLA2,PPARD,PSMD4,PTP4A3,PXN,RACK1,RADIL,RALGDS,RAP1GAP,RELA,RRAS,SELPLG,SEMA3F,SIPA1,SRC,ST6GALNAC2,STK11,SUSD3,TGM2,TLN1,TNFRSF25,UCHL1,UTS2,VTN,ZAP70,ZYX
Learning	0.000148	49	ABCA7,ACTG1,ADORA2A,APOE,ARC,ASNA1,BAX,C1QL1,CACNA1G,CAPN1,CAPNS1,CHRD,COMT,CRHR1,CRHR2,CRTC1,DBH,FBXO2,FOXO6,GRIN1,HCRT,INPPL1,JPH3,JUNB,KCNH3,KSR1,LIMK1,NCDN,NEURL1,NFKBIB,NGF,NGFR,NOTCH1,NPAS1,Nrgn,NTRK1,PTPRN,RAPGEF3,RELA,RTN4R,SLC18A3,SLC30A3,SRF,STX1A,TH,THRA,TNFRSF1A,TTR,ZDHHC8
Cell death of central nervous system cells	0.00015	54	AATK,ACHE,AGAP2,APOE,ATP13A2,B4GALNT1,BAX,BBC3,CAPN1,CAPNS1,CERS1,CRHR1,CRYAB,CTSD,DDIT3,DLG4,E2F4,EGLN2,FAIM2,GAPDH,GAS6,GPT,GRIN1,GRK2,HSF1,HSPB1,KSR1,LINGO1,MAP3K11,MAPK7,MIF,NGF,NGFR,NTRK1,PARK7,PIN1,PPARD,PRPH,RAPGEF3,RELA,RPS6KB2,RTN4R,SLC25A10,SLC25A38,SRC,SREBF1,TF,TGM2,TICAM1,TNFRSF1A,TRPM4,TYK2,UCN,UCP2
Cell movement of connective tissue cells	0.000156	36	AGT,AKT1,APOE,BCAR1,BMP7,CAPN1,CAPNS1,CHAD,CX3CL1,DAPK3,ENG,F12,FOSL1,GAS2L1,GNA12,GSN,HCK,LGALS1,LRP1,MIF,MRC2,NFKB2,NOS3,PDGFB,PIK3CD,PLEC,PXN,RAMP3,RAPGEF3,RELB,SLC4A2,SRC,STK11,VTN,WNT5B,ZYX
Infection of embryonic cell lines	0.000192	55	AES,AIP,AMDHD2,ARID5A,ATP6V0C,BMP1,CAD,CANT1,CDH22,CHADL,COASY,COX6B2,CRYAB,DLGAP4,ERCC1,ERI3,FPGS,GRK2,HID1,HMCN2,KCNJ11,KXD1,MED15,MID1IP1,MRPS12,MUS81,MYRF,NLRX1,NUMBL,NUP62,PFKL,PMM1,POLR2C,POLR2I,PPP1R12C,PSEN2,PSMB6,PTPRU,PYCR3,RELA,RHOC,RNH1,RPL10A,RPL18,RPS6KB2,SPEN,SPHK1,ST3GAL3,STAB1,TMEM132A,TRIM8,USE1,VWF,XAB2,ZYX
Quantity of neurotransmitter	0.000194	26	ADORA2A,ADRA1D,AGT,APBA2,CHGA,CHRM4,COMT,DBH,DEAF1,GPX1,GRK2,HPS6,LMX1B,MAPK8IP1,NGFR,NOTCH1,NR1D1,PARK7,PTPRN,PTPRS,SEPT5,SNCB,SPR,TH,TNFRSF25,VGF
Mass of organism	0.000224	64	ABCA2,ACACB,AGT,APOA1,APOE,CA5A,CARTPT,CISH,COL18A1,COMT,CRHR1,CUL7,DCXR,DLG4,DLGAP3,ERCC1,Esrra,FASN,FCGRT,FLNC,G0S2,GCK,GJB1,GLI1,GNB3,GPX1,GRIN1,HCRTR1,HRH3,IGFBP6,INHA,INPPL1,ITPR3,KCNJ11,LAMB2,LIPE,LMNA,LRP1,MLYCD,Mt1,Mt2,MYLPF,NGF,NOS3,NR0B2,PLSCR3,PPARD,PTPRF,RAMP3,RAPGEF3,RELA,RXRA,SREBF1,SREBF2,STX1A,TH,THRA,TICAM1,TKT,TNFRSF1A,TPGS1,UCN,UCP2,VGF
Visceromegaly	0.000241	75	ABCC8,ADGRG1,ADRA1D,AGT,AKT1,APOE,BCL3,C4A/C4B,CACNA1H,COL9A2,CRYAB,CTSD,EEF1D,ELN,ENDOG,EPOR,Esrra,FABP3,FADS2,FASN,GNA11,GSN,HCK,HDAC5,INHA,JAK3,KCNJ11,KLF15,LCAT,LMNA,LTK,LYPLA2,MAPK7,MFGE8,MIF,MKL1,MNT,Mt1,Mt2,MYBPC3,MYH7,MYL9,NBEAL2,NDUFS6,NFATC2,NOS3,NR1H3,PARK7,PEMT,PNKD,PPARD,PPT2,RAPGEF3,RBM38,RRAD,RXRA,SIRT3,SIRT6,SLC18A3,SLC9A1,SMARCA4,SMTN,SPEG,SRC,SSTR5,STK11,TAB1,TF,TGM2,THPO,TLN1,T…
Oxidation of carbohydrate	0.000248	14	ABCC8,ACACB,CRYAB,FABP3,FASN,GCK,MLYCD,PDK2,PEMT,PNPLA2,PTGIS,SLC2A1,SREBF1,UCP2
Size of lesion	0.000255	65	ADAMTS13,ADORA2A,AGT,AKT1,APOA1,APOE,BAX,BBC3,CAPN1,CBS/CBSL,CCL19,COL18A1,COL2A1,CRYAB,CX3CL1,DDR1,ENG,EPHA2,ERCC2,ETV4,F12,FAIM2,FURIN,GLI1,GPX1,GRN,GSN,HLA-A,IL11RA,JUNB,LCAT,LIPE,LRP5,LTBR,MAPK13,MAPK7,MDK,MIF,MPO,MST1R,Mt1,Mt2,NGF,NGFR,PANX2,PPARD,PTGDS,PTH1R,PTHLH,RPS6KB2,RRAD,SIRT3,SIRT6,SLC19A1,SLC5A5,SRC,STAB1,TGM2,TICAM1,TNFAIP8L2,TNFRSF12A,TNFRSF1A,VWF,WBP2,WNT7B
Cell transformation	0.00026	74	AKT1,ARHGEF1,BAX,BCAR1,BCKDHA,BCL9L,BIN1,BMP4,CCND3,DVL1,EEF1D,EFEMP2,EFNB1,EIF3I,EPHA2,FES,FOSL1,FZD9,GLI1,GNA12,GPI,HAS1,HCK,HMGA1,HYAL2,IGFBP2,IL27RA,ITGB4,JDP2,JUNB,JUP,KSR1,LGALS1,LZTS2,MAP3K11,MAPK7,MAPK8IP1,MATK,MCRS1,MEN1,MIF,MLLT1,MMP2,MNT,MST1R,MTA1,NDUFA13,NFKB2,NGF,NGFR,NOTCH1,NPDC1,NTRK1,PAK4,PARD6A,PARP10,PDGFB,PIK3CD,PIN1,PTPN23,RALGDS,RASIP1,RELA,RGL2,RPL41,SBF1,SH3GL1,SRC,STK11,T…
Infection of epithelial cell lines	0.000276	53	AES,AMDHD2,ARID5A,ATP6V0C,BMP1,CAD,CANT1,CDH22,CHADL,COASY,COX6B2,CRYAB,DLGAP4,ERCC1,ERI3,FPGS,GRK2,HID1,HMCN2,KCNJ11,KXD1,MED15,MID1IP1,MRPS12,MUS81,MYRF,NLRX1,NUMBL,NUP62,PFKL,PMM1,POLR2C,POLR2I,PPP1R12C,PSEN2,PSMB6,PTPRU,PYCR3,RELA,RHOC,RNH1,RPL10A,RPL18,SPEN,SPHK1,ST3GAL3,STAB1,TMEM132A,TRIM8,USE1,VWF,XAB2,ZYX
Ruffling	0.000279	21	ARHGEF4,BCAR1,CAPG,CORO1B,EFNB1,GAS6,GNA12,GRK2,GSN,INPPL1,NCDN,NGF,PDGFB,PREX1,RAC3,RTKN,SH2B1,SH3BP1,SPHK1,TGM2,TNK2
Motor function	0.000288	26	ACHE,ADORA2A,APOE,CACNA1G,CHRM4,FABP3,FTL,HCRT,HLA-A,HSPB1,JPH3,LRP1,MAG,MPZ,Mt1,Mt2,Mt3,NEURL1,RAC3,RTN4R,SCLY,SLC6A9,SNCB,STUB1,TGM2,THRA
Replication of Influenza A virus	0.0003	54	AKT1,APC2,ATP6V0C,BAIAP3,BCL3,CAD,CANT1,CDC42BPB,CLSTN3,CLUH,COX6A1,DMAP1,DTX2,DTX3,ENGASE,EPHB6,FAU,FBXO44,FERMT3,FSCN1,GRIN2C,HSF4,ITGA3,KATNB1,KCNJ12,LHX3,LIMK1,LINGO1,LONP1,MAP2K2,MID1IP1,NTHL1,PIN1,PIP5K1C,PLK3,PTPRN,RELA,RPL35,RPS10,RPS14,RPS5,RUVBL2,SELPLG,SGCA,STAB1,TBL3,TCF3,TNK2,TRMT61A,TRPV2,TSPOAP1,USE1,WDR83,XAB2
Cell death of neuroblastoma cell lines	0.000303	41	ACHE,AKT1,APOE,ATP13A2,BAD,BBC3,CAPN1,CUL9,DCTN1,DDIT3,ENDOG,ENO1,FAIM2,FKBP8,GAPDH,GPC1,HCRT,HMGA1,HSF1,LRP1,MBP,MIF,NFKBIB,NGF,NGFR,NTRK1,OAZ1,PARK7,PEBP1,PIK3CD,PPARD,PSEN2,RELA,SPHK1,SRC,STUB1,SYVN1,TGM2,TMEM132A,UBE2S,VTN
Quantity of catecholamine	0.000309	23	ADORA2A,ADRA1D,AGT,CHGA,CHRM4,COMT,DBH,EPHB6,GPX1,GRK2,LMX1B,MAPK8IP1,NGFR,NR1D1,PARK7,PTPRN,SEPT5,SNCB,SPR,TH,TNFRSF25,UCN,VGF
Morphology of heart	0.000341	68	ABCC8,ADGRG1,ADRA1D,AGT,AKT1,APOE,CABIN1,CACNA1H,CACNB3,COL9A2,CRYAB,CTSD,DIO3,DVL1,EEF1D,EFEMP2,ELN,ENDOG,EPOR,FABP3,FASN,GNA11,GRK2,GSN,HCK,HDAC5,INHA,ITGA11,JUP,KCNJ11,KLF15,LCAT,LIMS2,LTK,MAPK7,MIF,MKL1,MNT,MYBPC3,MYH7,MYL9,NDUFS6,NFATC2,NOS3,PARK7,PNKD,PPARD,PTH1R,PTHLH,RAPGEF3,RARA,RRAD,RXRA,SCX,SIRT3,SIRT6,SLC18A3,SLC9A1,SMARCA4,SMTN,SPEG,STK11,TAB1,TGM2,THRA,TKT,TLN1,TNNI3
Development of epithelial cell lines	0.00037	13	AMHR2,CDC42BPG,CDK18,EPHB6,FES,LMTK3,MAPK13,MARK4,MAST3,MATK,PTK7,SEMA3F,TESK1
Cellular homeostasis	0.000399	179	AGT,AIFM3,AKT1,APOA1,APOE,ATG2A,ATP2A1,ATP2C2,AVP,BAG6,BAX,BBC3,BCL3,BMP4,CAPN1,CAPNS1,CARD11,CARD9,CCK,CCL19,CD6,CD74,CHGA,CHRM4,CLCN2,CRHR1,CRHR2,CRYAB,CSK,CTSD,DBH,DCXR,DDIT3,DEF6,DGKZ,DOK1,DTX1,EEF1D,EEF2,EFHD2,EFNB1,ENG,EPHA2,EPOR,Esrra,EYA2,FURIN,FXYD1,G6PC3,GAA,GAS6,GIT1,GJA4,GNA12,GRIN1,GRK2,GRM4,GSN,HCK,HCN2,HLA-A,HMGA1,HRH3,HSF1,HSPB1,HSPG2,ID3,IL27RA,IL34,IL4R,ITGA3,ITGB4,JAG2,JAK3,JUN…
Invasion of cells	0.000413	159	ACTN4,ADAM15,ADAM8,AGAP2,AGT,AKT1,AKT1S1,ARHGDIA,ATAD3A,ATP6V0C,BCAN,BCAR1,BIRC7,BMP4,BMP7,CAPN12,CAPNS1,CARD10,CCL19,CD74,CDC42BPB,CDH3,CDK5RAP3,CHGA,CHRD,CLDN3,CMTM5,COL18A1,COL2A1,COX4I1,CRYAB,CSK,CSPG4,CTDSP1,CTSD,CUL7,DBNL,DDR1,DEF6,DVL1,ECM1,ENG,EPHA2,EPHB6,ETV4,EYA2,FAM129B,FBLN2,FOSL1,FSCN1,FURIN,FXYD5,GIPC1,GIT1,GJB1,GLI1,GNA12,GPC1,GPI,GRB7,GRN,GSN,HAS1,HDAC10,HIC1,HMGA1,HTRA3,IGFBP2,IT…
Obesity	0.000415	89	ABCC8,ACACB,ADORA2A,ADRA1D,AEBP1,ANGPTL6,APOE,ATP4A,C1QTNF12,CA5A,CA7,CACNA1G,CACNA1H,CACNA1I,CACNB1,CACNB3,CARTPT,CCND3,CHRM4,CIDEA,COX6A2,CPXM1,CRHR1,CRHR2,CRTC3,CX3CL1,DAD1,DDIT3,ENG,Esrra,FASN,G0S2,GAA,GABRD,GADD45GIP1,GAS6,GCK,GNB3,GPT,GRIN1,GRIN2C,GRIN3B,HCRT,HMGA1,HRH3,INPPL1,KLF15,LCAT,LIPE,LMNA,LRP1,MGMT,MKL1,MPO,MST1R,Mt1,Mt2,NGF,NOS3,NPB,NR0B2,PCSK1N,PDE4C,PHB,PNPLA2,PPARD,PPARGC1B,RAI…
Cell movement of embryonic cell lines	0.000427	38	AGT,ANKS1A,APOA1,ARHGEF1,ARRB2,BCAR1,CD248,COL18A1,CRYAB,CSK,CUL7,EFNB1,ENG,EPHA2,EPHA8,EPHB3,FBLN2,FOSL1,FSCN1,GPC1,ITGA11,LIMS2,MIIP,MST1R,NFKB2,PDGFB,PLXNB1,PTP4A3,PXN,RELA,RHOC,SH2D3C,SLC5A5,SPHK1,SRC,TRAF4,UTS2,VTN
Cell movement of B lymphocytes	0.000456	22	AKT1,ARHGEF1,ARRB2,CCL19,CD74,EFS,GNA12,GPSM1,ITGB7,LTBR,MAP3K14,MIF,NFATC2,NFKB2,NR1H2,PIK3CD,PIK3R2,SELPLG,SH2D3C,SPHK2,ZAP70,ZC3H12A
Mood Disorders	0.000461	75	ACHE,ACTL6B,ADRA1D,ARHGAP33,ASB2,ATP1A3,AVP,BTD,CA5A,CA7,CACNA1G,CACNA1H,CACNA1I,CACNB1,CACNB3,CAD,CARTPT,CHGA,CHRM4,COMT,CRHR1,CRHR2,CRYAB,DAO,DBH,DEAF1,DLG4,DVL1,EIF6,FKBP4,FZR1,GABRD,GAS6,GRIN1,GRIN2C,GRIN3B,GRM2,GRM4,HCRTR1,HTR6,IGFBP2,KCNH2,KRT17,LMNB2,MDFI,MPST,MRPS12,MTSS1L,NDUFS7,NDUFS8,NGFR,NR1D1,NSMF,NUP62,PDE2A,PLCD1,POR,PRKCSH,RAC3,RAP1GAP,RASA4,RING1,SCN5A,SEMA3F,SLC30A3,STX1A,SYMPK,…
Infection of kidney cell lines	0.000464	53	AES,AMDHD2,ARID5A,ATP6V0C,BMP1,CAD,CANT1,CDH22,CHADL,COASY,COX6B2,CRYAB,DLGAP4,ERCC1,ERI3,FPGS,GRK2,HID1,HMCN2,KCNJ11,KXD1,MED15,MID1IP1,MRPS12,MUS81,MYRF,NLRX1,NUMBL,NUP62,PFKL,PMM1,POLR2C,POLR2I,PPP1R12C,PSEN2,PSMB6,PTPRU,PYCR3,RELA,RHOC,RNH1,RPL10A,RPL18,SPEN,SPHK1,ST3GAL3,STAB1,TMEM132A,TRIM8,USE1,VWF,XAB2,ZYX
Seizures	0.000467	63	ABCC8,AGT,ARC,ATOX1,B4GALNT1,BAD,BBC3,C11orf96,C4A/C4B,CA5A,CA7,CACNA1G,CACNA1H,CACNA1I,CDK5R2,DBH,DNAJB5,DUSP2,EGR4,GABRD,GADD45G,GNA11,GPR162,GRIN1,GRIN2C,GRIN3B,HAS1,HBA1/HBA2,HBB,HCN2,HES5,IER2,JUNB,KCNJ11,KCNQ4,LINGO1,LMCD1,METRNL,Mt3,NCDN,NGFR,PACSIN1,PIM3,PLK3,PNOC,PSEN2,PTPRN,RAPGEF3,SCLY,SCN5A,SEMA3F,SERTAD1,SLC25A25,SLC32A1,SLC9A1,SNTA1,SPTBN2,SSTR1,TEAD3,TGM2,TSPO,TYRO3,UBC
Cell death of cortical neurons	0.000471	34	AGAP2,BAX,BBC3,CAPN1,CAPNS1,CTSD,DDIT3,E2F4,EGLN2,GAPDH,GPT,GRIN1,HSF1,HSPB1,KSR1,LINGO1,MAPK7,MIF,NGF,NGFR,NTRK1,PARK7,PIN1,PPARD,RAPGEF3,RELA,RTN4R,SLC25A38,SRC,SREBF1,TGM2,TICAM1,TNFRSF1A,TYK2
Cell-cell contact	0.00048	73	ACTN4,ADGRB1,ADORA2A,AKT1,APOE,ASB2,BAX,BCAN,CC2D1A,CDH24,CDH3,CEACAM16,CLDN5,CLSTN3,CNTNAP1,CSK,DDR1,DLG4,DLGAP3,DOK7,DVL1,DYRK1B,ECEL1,FASN,FERMT3,FLNC,GAL3ST1,GIT1,GJB1,GJC2,GPI,GRIN1,GRN,ITGA3,ITGB4,JUNB,JUP,LAMB2,LIMS2,MAG,MAP3K14,MAPK7,MMP2,NECTIN2,NEURL1,NGF,NGFR,NTRK1,PAK4,PLEKHO1,PTPN23,PTPRF,RACK1,RAP1GAP,RAPGEF3,RPTOR,RXRA,SBNO2,SLC18A3,SLC4A2,SNAI1,SNCB,SNCG,SNTA1,SRC,STAB1,STK11,SUSD…
