# Supplementary material for: BAHD1 haploinsufficiency results in anxiety-like phenotypes in male mice
Source: PLoS One. 2020 May 14;15(5):e0232789. doi: 10.1371/journal.pone.0232789 (PMC7224496; doi:10.1371/journal.pone.0232789)
Supplement: S3 Table — Biological functions and diseases associated with genes up-regulated in Bahd1-KO vs. Bahd1-WT brains. The p value is the probability that the gene changes are related to a particular function or disease just by chance. Functions and Diseases are ranked according to the p-value (for categories ≥10 genes). Blue boxes highlight the sub-categories shown in Table 1. (XLSX) [file pone.0232789.s011.xlsx]

## Sheet: Table S3
S3 Table. Predicted biological functions and diseases associated with down-regulated BAHD1-diff genes by IPA (p<0.0005).
Biological functions and diseases associated with genes up-regulated in Bahd1-KO vs. Bahd1-WT brains. The p value is the probability that the gene changes are related to a particular function or disease just by chance. Functions and Diseases are ranked according to the p-value (for categories ≥10 genes). Blue boxes highlight the sub-categories shown in Table 1.
Diseases or Functions Annotation	p-Value	# Genes	Gene symbol
Bacterial Infections	1.1e-07	11	BTLA,CCR1,CD36,CXCR2,IFI16,IFI44,LYZ,PIGR,TLR1,TOP2A,Trim30a/Trim30d
Systemic autoimmune syndrome	2.98e-07	19	CCL9,CCR1,CD36,CXCR2,CYP2B6,GIMAP4,IFI16,IFI44,Iigp1,ITIH4,KCNJ15,LYZ,MMP8,S100A8,SEC14L3,SELL,SERPINB2,TLR1,Trim30a/Trim30d
Cell movement of myeloid cells	1.04e-06	12	CCR1,CD36,CFTR,CXCR2,MMP8,Muc4,PIGR,S100A8,SCGB1A1,SELL,SFTPA1,SFTPC
Leukocyte migration	1.85e-06	15	BTLA,CCR1,CD36,CFTR,Cxcl15,CXCR2,LYZ,MMP8,Muc4,PIGR,S100A8,SCGB1A1,SELL,SFTPA1,SFTPC
Cell movement of phagocytes	6.28e-06	11	CCR1,CD36,CFTR,CXCR2,MMP8,Muc4,PIGR,S100A8,SELL,SFTPA1,SFTPC
Inflammation of organ	9.51e-06	18	BTLA,CCR1,CD36,CD46,CFTR,Cxcl15,CXCR2,CYP2B6,CYP3A7,IL18R1,MKI67,MMP8,Muc4,S100A8,SELL,SFTPA1,TLR1,TOP2A
Survival of organism	2.04e-05	13	BTLA,CCR1,CFTR,Cxcl15,CXCR2,CYP2B6,IFI16,IL18R1,MKI67,MMP8,NDC80,SFTPA1,TOP2A
Inflammation of absolute anatomical region	2.17e-05	15	BTLA,CCR1,CD36,CD46,CFTR,Cxcl15,CXCR2,CYP3A7,IL18R1,MMP8,Muc4,SELL,SFTPA1,TLR1,TOP2A
Inflammation of body cavity	3.01e-05	13	BTLA,CCR1,CD36,CD46,CFTR,Cxcl15,CYP3A7,IL18R1,MMP8,Muc4,SFTPA1,TLR1,TOP2A
Psoriasis	3.56e-05	11	CD36,CXCR2,IFI16,IFI44,LAMP3,MKI67,MUC5B,S100A8,SERPINB2,SLC6A14,TLR1
Migration of cells	5.68e-05	20	ASPM,BTLA,C8orf44-SGK3/SGK3,CCR1,CD36,CFTR,Cxcl15,CXCR2,DCX,LYZ,MMP8,Muc4,NOX4,PIGR,S100A8,SCGB1A1,SELL,SERPINB2,SFTPA1,SFTPC
Cell movement of leukocytes	6.23e-05	12	CCR1,CD36,CFTR,CXCR2,MMP8,Muc4,PIGR,S100A8,SCGB1A1,SELL,SFTPA1,SFTPC
Extracranial solid tumor	0.000169	32	ASPM,BUB1,C8orf44-SGK3/SGK3,CCR1,CD36,CFTR,CXCR2,CYP2B6,CYP3A7,DCX,IFI44,IL18R1,ITIH4,LAMP3,LYZ,MKI67,MMP8,Muc4,NOX4,NUSAP1,PIGR,PRC1,S100A8,SCGB1A1,SELL,SERPINB2,SFTPC,SLC34A2,SULT1C2,SYCP2,TINAG,TOP2A
Cell death	0.000237	27	ATP6V0D2,BTLA,BUB1,C8orf44-SGK3/SGK3,Ccl9,CD36,CD46,CXCR2,CYP2B6,GIMAP4,IFI16,KIF15,LYZ,MMP8,Muc4,NDC80,NOX4,PIGR,S100A8,SELL,SERPINB2,SFTPA1,SFTPC,SYCP2,TINAG,TLR1,TOP2A
Cancer	0.000349	34	ASPM,BUB1,C8orf44-SGK3/SGK3,Ccl9,CCR1,CD36,CFTR,CXCR2,CYP2B6,CYP3A7,DCX,IFI44,IL18R1,ITIH4,LAMP3,LYZ,MKI67,MMP8,Muc4,NDC80,NOX4,NUSAP1,PIGR,PRC1,S100A8,SCGB1A1,SELL,SERPINB2,SFTPC,SLC34A2,SULT1C2,SYCP2,TINAG,TOP2A
Malignant solid tumor	0.000413	32	ASPM,BUB1,C8orf44-SGK3/SGK3,CCR1,CD36,CFTR,CXCR2,CYP2B6,CYP3A7,DCX,IFI44,IL18R1,ITIH4,LAMP3,LYZ,MKI67,MMP8,Muc4,NOX4,NUSAP1,PIGR,PRC1,S100A8,SCGB1A1,SELL,SERPINB2,SFTPC,SLC34A2,SULT1C2,SYCP2,TINAG,TOP2A
