# Supplementary material for: BAHD1 haploinsufficiency results in anxiety-like phenotypes in male mice
Source: PLoS One. 2020 May 14;15(5):e0232789. doi: 10.1371/journal.pone.0232789 (PMC7224496; doi:10.1371/journal.pone.0232789)
Supplement: S4 Table — The following table recapitulates the list of protein-coding genes down-regulated in Bahd1-KO compared to Bahd1-WT brains, which are involved in host defense to infections, immunity and/or inflammation. (after Benjamini Hochberg p-value adjustment (p<0.05) and down-regulation of at least 2 fold). (XLSX) [file pone.0232789.s012.xlsx]

## Sheet: Table S4
S4 Table. List of down-regulated BAHD1-diff genes involved in immunity, inflammation and/or host defenses.
The following table recapitulates the list of protein-coding genes down-regulated in Bahd1-KO compared to Bahd1-WT brains, which are involved in host defense to infections, immunity and/or inflammation.
(after Benjamini Hochberg p-value adjustment (p<0.05) and down-regulation of at least 2 fold).
The annotation is as follows:
Blue, annotated from Ingenuity Pathway Analysis (IPA) database (2018)
Yellow: annotatation from DAVID database version 6.8 (http://david.abcc.ncifcrf.gov)
Orange, annotated from a manual bibliography search in the PubMed database. the number corresponds to the DOI.
Gene ID	FC	adj pValue	Gene name	Gene description	References
ENSMUSG00000109564	-5.78054	0.00149586	Muc16	mucin 16	10.1186/1476-4598-9-11
ENSMUSG00000026417	-5.27833	0.00211465	Pigr	polymeric immunoglobulin receptor	Bacterial Infections
ENSMUSG00000026691	-4.94319	0.00375235	Fmo3	flavin containing monooxygenase 3	10.1016/j.celrep.2014.12.036
ENSMUSG00000069515	-4.82862	0.00466748	Lyz1	lysozyme 1	Bacterial Infections
ENSMUSG00000024653	-4.59158	0.00600552	Scgb1a1	secretoglobin, family 1A, member 1 (uteroglobin)	Cell movement of myeloid cells
ENSMUSG00000029375	-4.43502	0.00758405	Cxcl15	chemokine (C-X-C motif) ligand 15	Quantity of neutrophils
ENSMUSG00000066108	-4.11761	0.0118301	Muc5b	mucin 5, subtype B, tracheobronchial	Inflammatory response
ENSMUSG00000041247	-4.01991	0.0132343	Lamp3	lysosomal-associated membrane protein 3	Immune system process
ENSMUSG00000032357	-3.64301	0.0225486	Tinag	tubulointerstitial nephritis antigen	Immune response
ENSMUSG00000052013	-3.58482	0.000210683	Btla	B and T lymphocyte associated	Bacterial Infections
ENSMUSG00000035299	-3.50034	2.71381e-08	Mid1	E3 ubiquitin-protein ligase Midline-1	10.1038/nm.3049
ENSMUSG00000021789	-3.44529	0.026795	Sftpa1	surfactant associated protein A1	Cell movement of myeloid cells
ENSMUSG00000026070	-3.39215	0.0194222	Il18r1	interleukin 18 receptor 1	Inflammation of organ
ENSMUSG00000090942	-3.34856	0.010956	Ifgga4	Interferon-gamma-inducible GTPase Ifgga4 protein	Cellular response to interferon-beta
ENSMUSG00000062609	-3.31624	0.0275835	Kcnj15	potassium inwardly-rectifying channel, subfamily J, member 15	Systemic autoimmune syndrome
ENSMUSG00000079620	-3.30081	0.0365019	Muc4	mucin 4	Cell movement of myeloid cells
ENSMUSG00000028238	-3.27158	0.0215098	Atp6v0d2	ATPase, H+ transporting, lysosomal V0 subunit D2	10.4049/jimmunol.1701390
ENSMUSG00000027790	-3.24451	0.0201872	Sis	sucrase-isomaltase	Tuberculosis
ENSMUSG00000022097	-3.20287	0.0463667	Sftpc	surfactant associated protein C	Cell movement of myeloid cells
ENSMUSG00000062345	-3.03954	0.0386851	Serpinb2	serine (or cysteine) peptidase inhibitor, clade B, member 2	Systemic autoimmune syndrome
ENSMUSG00000054986	-3.00619	0.00403766	Sec14l3	SEC14-like 3 (S. cerevisiae)	Systemic autoimmune syndrome
ENSMUSG00000031004	-2.89319	0.00309969	Mki67	proliferation marker protein Ki-67	Inflammation of organ
ENSMUSG00000026180	-2.84203	0.0228787	Cxcr2	C-X-C chemokine receptor type 2	Bacterial Infections
ENSMUSG00000021922	-2.8065	0.0473127	Itih4	inter alpha-trypsin inhibitor, heavy chain 4	Systemic autoimmune syndrome
ENSMUSG00000073491	-2.79964	0.0141579	Ifi213	interferon activated gene 213	https://www.uniprot.org/uniprot/Q3UPZ5
ENSMUSG00000073489	-2.79138	0.00099476	Ifi204	interferon activated gene 204	Bacterial Infections
ENSMUSG00000005800	-2.72334	0.0077333	Mmp8	matrix metallopeptidase 8	Systemic autoimmune syndrome
ENSMUSG00000002944	-2.70073	0.0114861	Cd36	CD36 antigen	Bacterial Infections
ENSMUSG00000030562	-2.61523	0.00953339	Nox4	NADPH oxidase 4	10.1159/000136357
ENSMUSG00000025804	-2.53828	0.00486935	Ccr1	chemokine (C-C motif) receptor 1	Bacterial Infections
ENSMUSG00000090272	-2.46295	0.000116169	Mndal	Myeloid cell nuclear differentiation antigen-like protein	10.1089/jir.2009.0096
ENSMUSG00000054435	-2.45246	0.00483761	Gimap4	GTPase, IMAP family member 4	Systemic autoimmune syndrome
ENSMUSG00000044827	-2.26703	0.00985394	Tlr1	toll-like receptor 1	Bacterial Infections
ENSMUSG00000039997	-2.2455	0.00143577	Ifi203	interferon activated gene 203	Cellular response to interferon-beta
ENSMUSG00000016493	-2.22914	0.00158116	Cd46	CD46 antigen, complement regulatory protein	Inflammation of organ
ENSMUSG00000056054	-2.20637	0.0178819	S100a8	S100 calcium binding protein A8 (calgranulin A)	Systemic autoimmune syndrome
ENSMUSG00000041301	-2.20452	0.00348515	Cftr	cystic fibrosis transmembrane conductance regulator homolog	Cell movement of myeloid cells
ENSMUSG00000054072	-2.15436	0.00961498	Iigp1	interferon inducible GTPase 1	Systemic autoimmune syndrome
ENSMUSG00000020914	-2.13264	0.0425553	Top2a	topoisomerase (DNA) II alpha	Bacterial Infections
ENSMUSG00000026581	-2.11655	0.0347246	Sell	selectin, lymphocyte	Cell movement of myeloid cells
ENSMUSG00000065968	-2.10656	0.0459678	Ifitm7	interferon induced transmembrane protein 7	Infection of lung cancer cell lines
ENSMUSG00000030921	-2.10468	0.0019382	Trim30a	tripartite motif-containing 30A	Bacterial Infections
ENSMUSG00000028037	-2.07542	0.00729462	Ifi44	interferon-induced protein 44	Bacterial Infections
ENSMUSG00000035004	-2.04466	0.00733372	Igsf6	immunoglobulin superfamily, member 6	10.1016/S0161-5890(98)00045-5
ENSMUSG00000019122	-2.0383	0.0129843	Ccl9	chemokine (C-C motif) ligand 9	Quantity of phagocytes
