# Supplementary material for: BAHD1 haploinsufficiency results in anxiety-like phenotypes in male mice
Source: PLoS One. 2020 May 14;15(5):e0232789. doi: 10.1371/journal.pone.0232789 (PMC7224496; doi:10.1371/journal.pone.0232789)
Supplement: S5 Table — DropViz (http://dropviz.org) provides the Drop-seq data of single-cell RNA sequencing of 690,000 cells sampled from nine regions of the adult mouse brain. The cells' patterns of RNA expression enables a classification into transcriptionally distinct groups of cells (clusters and subclusters). The table presents the subclusters with the highest Bahd1 amounts (>1.5; p<0.05). Values for Hdac1, Hdac2, Rcor1 and Grin1 amounts in these subclusters are indicated. Subclusters in the hippocampus are highlighted in grey. (XLSX) [file pone.0232789.s013.xlsx]

## Sheet: Table S5
S5 Table. DropViz brain cell clusters and subclusters with the highest expression of Bahd1
DropViz (http://dropviz.org) provides the Drop-seq data of single-cell RNA sequencing of 690,000 cells sampled from nine regions of the adult mouse brain.
The cells' patterns of RNA expression enables a classification into transcriptionally distinct groups of cells (clusters and subclusters).
The table presents the subclusters with the highest Bahd1 amounts (>1.5; p<0.05). Values for Hdac1, Hdac2, Rcor1 and Grin1 amounts in these subclusters are indicated. Subclusters in the hippocampus are highlighted in grey.
Region	Class	Cluster	Sub-Cluster	Bahd1 amount	Bahd1 P-Val	Hdac1 Amount	Hdac1 P-Val	Hdac2 Amount	Hdac2 P-Val	Rcor1 amount	Rcor1 P-Val	Grin1 amount	Grin1 pvalue
Globus Pallidus	Polydendrocyte	Polydendrocyte_Tnr [#4]	Polydendrocyte.Tnr.Cyth3 [#4-7]	3.69	0.000197	3.5	0.0417	0	1	0	1	0	0.581
Hippocampus	Neuron	Neuron_Subiculum_Entorhinal_Nxph3 [#3]	Neuron.Slc17a7.Nxph3-Hpcal1-Tpbg [#3-4]	2.56	0.000539	1.1	0.735	1.79	0.0938	2.3	0.00644	3.58	0.129
Hippocampus	Neuron	Interneuron_Gad2 [#1]	Neuron.Gad1Gad2_Sst.Spon1 [#1-5]	2.08	0.00511	1.1	0.589	2.3	0.00352	0	0.0237	3.69	3.44e-11
Globus Pallidus	Neuron	Neuron_Gabra1 [#2]	Neuron.Gad1Gad2.Lamp5-Cplx3 [#2-22]	2.08	0.0422	0	0.183	2.56	0.308	1.39	0.614	4.06	5.23e-09
Substantia Nigra	Neuron	Neuron_Gad2 [#3]	Neuron.Gad1Gad2.Nfib-Satb1 [#3-1]	1.95	1.4e-06	1.61	0.292	2.3	0.168	1.1	0.463	3.37	3.17e-16
Globus Pallidus	Neuron	Neuron_Ppp1r1b [#3]	Neuron.Gad1Gad2.Sphkap-Cpne4 [#3-8]	1.95	7.62e-06	1.39	0.122	2.64	0.00693	1.95	4.2e-05	4.14	7.48e-104
Hippocampus	Neuron	Neuron_CA2CA3_Pvrl3-Rgs15-Calb2 [#6]	Neuron.Slc17a7.Calb2-Vgll3 [#6-5]	1.95	7.66e-05	1.39	0.364	2.2	0.0032	1.1	0.517	3.66	7.19e-17
Posterior Cortex	Neuron	Neuron_Layer23_5_6_Subiculum_Calb1-Rorb-Fermt1-Tshz2-Oprk1-Crym-Sema3e [#2]	Neuron.Sc17a7.Calb1-Otof [#2-6]	1.79	2.52e-13	1.1	0.0527	2.77	1.09e-12	1.79	2.7e-10	3.47	8.41e-06
Hippocampus	Neuron	Neuron_CA2CA3_Pvrl3-Rgs15-Calb2 [#6]	Neuron.Slc17a7.Pvrl3-St18 [#6-3]	1.79	6.45e-13	1.61	0.113	2.4	0.000449	1.1	1	3.53	3.21e-36
Globus Pallidus	Neuron	Neuron_Ppp1r1b [#3]	Neuron.Gad1Gad2.Sphkap-Tmem255a [#3-7]	1.79	2.25e-10	1.61	0.0177	2.83	1.56e-16	1.61	0.000347	3.76	2.52e-96
Hippocampus	Neuron	Neuron_CA1_Subiculum_Postsubiculum_Entorhinal_Fibcd1-Dcn-Cbln1-Ptgfr-Fezf2 [#5]	Neuron.Slc17a7.FIbcd1-Inhba [#5-7]	1.79	1.6e-08	1.1	1.6e-06	2.4	1.6e-05	1.61	0.0847	3.66	5.17e-54
Globus Pallidus	Neuron	Neuron_Ppp1r1b [#3]	Neuron.Gad1Gad2.Cadm2 [#3-4]	1.79	3.7e-07	0.693	3.58e-05	2.08	0.372	1.79	2.72e-06	3.87	5.74e-81
Hippocampus	Neuron	Neuron_CA1_Subiculum_Postsubiculum_Entorhinal_Fibcd1-Dcn-Cbln1-Ptgfr-Fezf2 [#5]	Neuron.Slc17a7.Fezf2-Rxfp1 [#5-15]	1.79	4.83e-07	1.1	0.00208	2.56	0.268	1.1	0.337	3.69	5e-35
Hippocampus	Neuron	Neuron_CA1_Subiculum_Postsubiculum_Entorhinal_Fibcd1-Dcn-Cbln1-Ptgfr-Fezf2 [#5]	Neuron.Slc17a7.Fezf2-Efna5 [#5-14]	1.79	4.79e-06	1.1	4.43e-08	2.48	0.0869	1.39	0.271	3.76	6.12e-127
Globus Pallidus	Neuron	Neuron_Gabra1 [#2]	Neuron.Slc17a7.Neurod2-Rorb [#2-11]	1.79	0.000308	0.693	0.0138	1.79	0.76	1.1	1	4.11	1.98e-61
Hippocampus	Neuron	Neuron_CA1_Subiculum_Postsubiculum_Entorhinal_Fibcd1-Dcn-Cbln1-Ptgfr-Fezf2 [#5]	Neuron.Slc17a7.Reln [#5-10]	1.79	0.00677	1.1	0.24	1.95	0.0493	1.39	0.691	3.47	0.000659
Substantia Nigra	Neuron	Neuron_CA3_C1ql3 [#1]	Neuron.Slc17a7.C1ql3 [#1-1]	1.79	0.0122	1.95	0.664	2.64	0.00118	1.79	0.215	2.89	0.024
Hippocampus	Neuron	Neuron_CA2CA3_Pvrl3-Rgs15-Calb2 [#6]	Neuron.Slc17a7.Pvrl3-Fos [#6-8]	1.79	0.027	0.693	0.00246	2.3	0.0273	1.39	0.416	3.56	0.0241
Frontal Cortex	Neuron	Neuron_Layer23_Nptxr [#6]	Neuron.Slc17a7.Nptxr-Calb1 [#6-1]	1.61	3.33e-100	0.693	2.99e-27	2.56	6.47e-29	1.61	2.2e-58	3.69	0
Hippocampus	Neuron	Neuron_CA2CA3_Pvrl3-Rgs15-Calb2 [#6]	Neuron.Slc17a7.Pvrl3-Nos1 [#6-1]	1.61	2.17e-30	1.1	3.13e-158	2.48	8.94e-18	1.39	0.00463	3.4	1.92e-174
Globus Pallidus	Neuron	Neuron_Ppp1r1b [#3]	Neuron.Gad1Gad2.Drd1-Nefm [#3-1]	1.61	9.72e-26	0.693	3.61e-22	2.56	2.68e-19	1.61	3e-19	3.97	0
Posterior Cortex	Neuron	Neuron_Layer23_5_6_Subiculum_Calb1-Rorb-Fermt1-Tshz2-Oprk1-Crym-Sema3e [#2]	Neuron.Sc17a7.Calb1-Lpl [#2-5]	1.61	9.11e-16	1.1	7.24e-10	2.56	0.0164	1.61	3.27e-06	3.53	3.52e-48
Globus Pallidus	Neuron	Neuron_Ppp1r1b [#3]	Neuron.Gad1Gad2.Adora2a [#3-3]	1.61	3.45e-15	1.1	2.25e-11	2.64	1.3e-13	1.61	1.99e-09	4.03	0
Globus Pallidus	Neuron	Neuron_Ppp1r1b [#3]	Neuron.Gad1Gad2.Drd1-Pde1c [#3-5]	1.61	2.24e-12	0.693	4.46e-12	2.94	5.57e-34	1.39	0.000375	3.83	9.69e-143
Hippocampus	Neuron	Neuron_CA1_Subiculum_Postsubiculum_Entorhinal_Fibcd1-Dcn-Cbln1-Ptgfr-Fezf2 [#5]	Neuron.Slc17a7.Fibcd1-Lypd1 [#5-1]	1.61	1.46e-11	1.1	5.54e-18	2.64	0.00749	1.39	0.000295	3.4	2.09e-50
Globus Pallidus	Neuron	Neuron_Ppp1r1b [#3]	Neuron.Gad1Gad2.Adora2a-Pde1c [#3-6]	1.61	1.13e-07	0.693	2.06e-13	2.77	1.62e-17	1.39	0.000395	3.99	3.21e-219
Globus Pallidus	Neuron	Neuron_Gabra1 [#2]	Neuron.Gad1Gad2.Hpcal4 [#2-4]	1.61	2.05e-07	1.39	0.00168	2.56	6.47e-07	1.39	0.0615	3.89	3.54e-172
Posterior Cortex	Neuron	Neuron_Layer23_5_6_Subiculum_Calb1-Rorb-Fermt1-Tshz2-Oprk1-Crym-Sema3e [#2]	Neuron.Sc17a7.Calb1-Lpl-Penk [#2-7]	1.61	5.93e-07	0.693	0.000206	2.48	0.0176	1.39	0.581	3.56	5.25e-14
Hippocampus	Neuron	Neuron_CA1_Subiculum_Postsubiculum_Entorhinal_Fibcd1-Dcn-Cbln1-Ptgfr-Fezf2 [#5]	Neuron.Slc17a7.Cbln1-Gpr88 [#5-11]	1.61	7.68e-07	1.1	5.66e-12	2.56	0.0713	1.39	0.00096	3.58	5.21e-51
Globus Pallidus	Neuron	Neuron_Ppp1r1b [#3]	Neuron.Gad1Gad2-Th.Adora2a-Th [#3-9]	1.61	1.05e-06	1.39	0.00531	2.56	3.55e-09	1.1	0.061	3.81	1e-98
Globus Pallidus	Neuron	Neuron_Ppp1r1b [#3]	Neuron.Gad1Gad2.Drd1-Pdyn [#3-2]	1.61	5.31e-06	0.693	7.51e-09	2.77	4.29e-13	1.1	0.197	3.81	1.05e-102
Hippocampus	Neuron	Neuron_CA1_Subiculum_Postsubiculum_Entorhinal_Fibcd1-Dcn-Cbln1-Ptgfr-Fezf2 [#5]	Neuron.Slc17a7.Fibcd1-Nrip3 [#5-2]	1.61	1.68e-05	1.1	2.66e-09	2.56	0.131	1.1	0.798	3.53	3.12e-42
Globus Pallidus	Neuron	Neuron_Chat [#1]	Neuron.Chat-Gad1Gad2-Slc17a8.Ngfr [#1-1]	1.61	2.79e-05	1.1	0.0347	1.79	0.00127	0	0.000386	3	0.176
Frontal Cortex	Neuron	Neuron_Layer6Subplate_Syt6 [#3]	Neuron.Slc17a7.Syt6-Kit [#3-12]	1.61	8.13e-05	0.693	0.00235	2.56	0.0232	1.39	0.866	3.53	0.322
Posterior Cortex	Neuron	Neuron_Layer6Subplate_Syt6 [#1]	Neuron.Slc17a7.Syt6-Nefm [#1-8]	1.61	0.000217	1.1	0.00275	2.56	0.856	1.61	0.261	3.5	1.31e-06
Hippocampus	Neuron	Neuron_CA2CA3_Pvrl3-Rgs15-Calb2 [#6]	Neuron.Slc17a7.Calb2-Adcyap1 [#6-6]	1.61	0.000301	1.39	0.0126	2.4	0.000187	1.39	0.244	3.56	1.98e-43
Hippocampus	Neuron	Neuron_CA1_Subiculum_Postsubiculum_Entorhinal_Fibcd1-Dcn-Cbln1-Ptgfr-Fezf2 [#5]	Neuron.Slc17a7.Fibcd1-Kitl [#5-4]	1.61	0.000543	1.1	8.22e-09	2.64	0.279	1.61	7.85e-05	3.64	1.52e-65
Hippocampus	Neuron	Neuron_CA2CA3_Pvrl3-Rgs15-Calb2 [#6]	Neuron.Slc17a7.Pvrl3-Grm5 [#6-2]	1.61	0.000907	1.1	0.00166	1.79	3.49e-12	1.1	0.925	3.61	6.8e-32
Hippocampus	Neuron	Neuron_CA1_Subiculum_Postsubiculum_Entorhinal_Fibcd1-Dcn-Cbln1-Ptgfr-Fezf2 [#5]	Neuron.Slc17a7.Dcn-Pou3f1 [#5-6]	1.61	0.000951	1.39	0.000227	2.56	0.932	1.39	0.00315	3.4	7.6e-22
Frontal Cortex	Neuron	Neuron_Layer23_Nptxr [#6]	Neuron.Slc17a7.Nptxr-Ndst4 [#6-2]	1.61	0.00261	0.693	0.111	2.48	0.157	1.39	0.603	3.37	0.0103
Hippocampus	Neuron	Neuron_CA2CA3_Pvrl3-Rgs15-Calb2 [#6]	Neuron.Slc17a7.Pvrl3-Inhba [#6-7]	1.61	0.00372	1.1	1.16e-06	2.4	0.00364	1.61	0.106	3.64	5.53e-56
Posterior Cortex	Neuron	Neuron_Layer5_Bcl6 [#3]	Neuron.Slc17a7.Bcl6-Npnt [#3-10]	1.61	0.00754	1.1	1	2.48	0.912	1.39	0.619	3.61	4.87e-11
Globus Pallidus	Neuron	Neuron_Chat [#1]	Neuron.Chat-Gad1Gad2-Slc17a8.Nefm [#1-2]	1.61	0.0168	1.1	0.0711	2.2	0.266	0.693	0.817	3.43	2.82e-06
Cerebellum	Neuron	Interneurons_and_Other_Nnat [#4]	Neuron.Gad1Gad2.Lgi2 [#4-2]	1.61	0.0174	1.39	0.146	2.56	0.382	0.693	1	3.26	0.00346
Globus Pallidus	Neuron	Neuron_Ppp1r1b [#3]	Neuron.Gad1Gad2.Vipr2 [#3-10]	1.61	0.0199	1.1	0.342	2.4	0.157	1.61	0.447	3.78	2.14e-13
Frontal Cortex	Neuron	Interneuron_MGE_Sst-Pvalb [#2]	Neuron.Gad1Gad2.Sst-Pdyn [#2-2]	1.61	0.0432	1.1	0.548	2.4	0.835	1.1	0.191	3.97	3.49e-19
