# Supplementary material for: BAHD1 haploinsufficiency results in anxiety-like phenotypes in male mice
Source: PLoS One. 2020 May 14;15(5):e0232789. doi: 10.1371/journal.pone.0232789 (PMC7224496; doi:10.1371/journal.pone.0232789)
Supplement: S6 Table — Quantitative microarray gene expression data for BAHD1 was obtained from the Allen Human Brain Atlas resource.The profiles of the six donors is indicated on the headlines and additionnal informations can be found at http://human.brain-map.org. Each table presents the top 10 regions with the highest BAHD1 transcript levels for two probes (probe1 and probe2). The hippocampal formation is highlighted in grey. (XLSX) [file pone.0232789.s014.xlsx]

## Sheet: Table S6
S6 Table. BAHD1 expression in the human brain
Quantitative microarray gene expression data for BAHD1 was obtained from the Allen Human Brain Atlas resource.The profiles of the six donors is indicated on the headlines and additionnal informations can be found at http://human.brain-map.org.
Each table presents the top 10 regions with the highest BAHD1 transcript levels for two probes (probe1 and probe2)
The hippocampal formation is highlighted in grey.
Expression z-score for BAHD1 Probe 1	Donor: ID H0351.2001; 24 years old; Male			Donor: ID H0351.1012; 31 years old; Male			Donor: ID H0351.2002; 39 years old; Male
	top_level_structure_name	structure_name	Probe1	top_level_structure_name	structure_name	Probe1	top_level_structure_name	structure_name	Probe1
	hippocampal formation	CA4 field	3.7109	myelencephalon	central glial substance	3.1188	hypothalamus	mammillary body	2.0064
	amygdala	basomedial nucleus	3.2264	myelencephalon	gracile nucleus	2.9363	claustrum	claustrum	1.5827
	hippocampal formation	CA3 field	3.0181	hippocampal formation	dentate gyrus	2.6169	temporal lobe	fusiform gyrus	1.3742
	hippocampal formation	dentate gyrus	2.9731	hippocampal formation	CA4 field	2.5811	frontal lobe	gyrus rectus	1.3343
	amygdala	basolateral nucleus	2.4543	sulci & spaces	choroid plexus of the lateral ventricle	2.0026	striatum	putamen	1.3001
	claustrum	claustrum	2.4094	pontine tegmentum	abducens nucleus	1.6266	striatum	head of the caudate nucleus	1.2666
	amygdala	cortico-medial group	1.8877	myelencephalon	cuneate nucleus	1.5957	striatum	nucleus accumbens	1.2602
	white matter	cingulum bundle	1.5821	hippocampal formation	CA3 field	1.3009	hippocampal formation	dentate gyrus	1.2454
	hippocampal formation	CA1 field	1.4935	parietal lobe	precuneus	1.2058	frontal lobe	posterior orbital gyrus	1.2182
	myelencephalon	inferior olivary complex	1.4652	claustrum	claustrum	1.203	temporal lobe	inferior temporal gyrus	1.2005
	Donor: ID H0351.1015; 49 years old; Female			Donor: ID H0351.1016; 55 years old; Male			Donor: ID H0351.1009; 57 years old; Male
	top_level_structure_name	structure_name	Probe1	top_level_structure_name	structure_name	Probe1	top_level_structure_name	structure_name	Probe1
	myelencephalon	cuneate nucleus	2.9666	claustrum	claustrum	3.496	hippocampal formation	CA4 field	3.6338
	myelencephalon	central glial substance	2.6612	sulci & spaces	choroid plexus of the lateral ventricle	2.7041	sulci & spaces	choroid plexus of the lateral ventricle	3.3226
	hippocampal formation	dentate gyrus	2.34	subthalamus	subthalamus	2.4642	hippocampal formation	CA3 field	2.648
	hippocampal formation	CA3 field	2.1897	hypothalamus	lateral hypothalamic area, tuberal region	2.1571	amygdala	lateral nucleus	2.1482
	claustrum	claustrum	2.1621	ventral thalamus	ventral thalamus	1.9576	hippocampal formation	CA2 field	2.1415
	amygdala	basolateral nucleus	2.1454	hippocampal formation	dentate gyrus	1.9473	claustrum	claustrum	2.0672
	hippocampal formation	CA1 field	1.9641	myelencephalon	cuneate nucleus	1.7815	dorsal thalamus	caudal group of intralaminar nuclei	1.8657
	myelencephalon	central medullary reticular group	1.7388	hippocampal formation	CA3 field	1.6312	hippocampal formation	dentate gyrus	1.8045
	striatum	body of the caudate nucleus	1.7319	amygdala	lateral nucleus	1.6137	dorsal thalamus	dorsal lateral geneiculate nucleus	1.5079
	amygdala	basomedial nucleus	1.7015	cerebellar nuclei	dentate nucleus	1.5852	hippocampal formation	CA1 field	1.3987
Expression z-score for BAHD1 Probe 2	Donor: ID H0351.2001; 24 years old; Male			Donor: ID H0351.1012; 31 years old; Male			Donor: ID H0351.2002; 39 years old; Male
	top_level_structure_name	structure_name	Probe2	top_level_structure_name	structure_name	Probe2	top_level_structure_name	structure_name	Probe2
	cerebellar cortex	III	1.6458	hippocampal formation	dentate gyrus	2.4998	dorsal thalamus	posterior group of nuclei	5.7857
	cerebellar cortex	VIIB	1.6437	epithalamus	pineal gland	2.0154	cerebellar cortex	crus I	2.1859
	cerebellar cortex	VIIIA	1.5993	myelencephalon	cochlear nuclei	1.9842	white matter	corpus callosum	2.0388
	cerebellar cortex	VIIB	1.5613	temporal lobe	Heschl's gyrus	1.9	hippocampal formation	CA1 field	1.8465
	cerebellar cortex	IV	1.3773	hippocampal formation	CA1 field	1.8739	dorsal thalamus	dorsal lateral geneiculate nucleus	1.8445
	white matter	cingulum bundle	1.3535	cerebellar cortex	IX	1.7632	hippocampal formation	dentate gyrus	1.5464
	frontal lobe	parolfactory gyri	1.335	hypothalamus	tuberomammillary nucleus	1.539	cerebellar cortex	IV	1.5387
	striatum	head of the caudate nucleus	1.3265	cerebellar cortex	VIIIB	1.528	mesencephalon	red nucleus	1.5262
	cerebellar cortex	VI	1.2988	striatum	tail of the caudate nucleus	1.5221	striatum	tail of the caudate nucleus	1.4885
	hippocampal formation	dentate gyrus	1.2897	myelencephalon	cuneate nucleus	1.4173	cerebellar nuclei	emboliform nucleus	1.3769
	Donor: ID H0351.1015; 49 years old; Female			Donor: ID H0351.1016; 55 years old; Male			Donor: ID H0351.1009; 57 years old; Male
	top_level_structure_name	structure_name	Probe2	top_level_structure_name	structure_name	Probe2	top_level_structure_name	structure_name	Probe2
	amygdala	central nucleus	3.0688	hippocampal formation	CA3 field	2.5396	hippocampal formation	CA4 field	2.2381
	cerebellar cortex	VIIB	2.0927	hippocampal formation	dentate gyrus	2.3998	hippocampal formation	dentate gyrus	2.0549
	hippocampal formation	dentate gyrus	1.8903	hypothalamus	preoptic region	1.6943	hypothalamus	supramammillary nucleus	2.0286
	cerebellar cortex	I-II	1.7282	claustrum	claustrum	1.6744	hypothalamus	tuberomammillary nucleus	1.6577
	insula	short insular gyri	1.4571	globus pallidus	globus pallidus, internal segment	1.5164	occipital lobe	occipito-temporal gyrus	1.5491
	striatum	head of the caudate nucleus	1.2821	cerebellar cortex	VIIIB	1.4307	parietal lobe	supramarginal gyrus	1.4953
	cerebellar cortex	VIIAf	1.218	striatum	body of the caudate nucleus	1.2852	cerebellar cortex	IV	1.4736
	hippocampal formation	CA1 field	1.2171	dorsal thalamus	rostral group of intralaminar nuclei	1.2578	temporal lobe	superior temporal gyrus	1.4724
	cerebellar cortex	VI	1.1252	hypothalamus	dorsomedial hypothalamic nucleus	1.2426	cerebellar cortex	VIIIB	1.3479
	amygdala	cortico-medial group	1.1157	cerebellar cortex	crus II	1.2102	temporal lobe	inferior temporal gyrus	1.3045
