# Supplementary material for: BAHD1 haploinsufficiency results in anxiety-like phenotypes in male mice
Source: PLoS One. 2020 May 14;15(5):e0232789. doi: 10.1371/journal.pone.0232789 (PMC7224496; doi:10.1371/journal.pone.0232789)
Supplement: S7 Table — A battery of 10 tests was designed to evaluate equilibrium, muscle strength, several reflexes and sensorimotor functions (as detailed in the supplementary information). (XLSX) [file pone.0232789.s015.xlsx]

## Sheet: Table S7
S7 Table. Detailed results of the neurological examination of Bahd1-Het1 and -WT mice (cohort 1)
A battery of 10 tests was designed to evaluate equilibrium, muscle strength, several reflexes and sensorimotor functions (as detailed in the supplementary information).
		Equilibrium		Gripping	Placement		Righting reflex		Gait	Tail suspension		Score
Genotype	Mouse number	Horizontal Rod	Sloped Plane		Visual	Loss of support	Turnaround	Drop		Extension	Thorax
		1 point	0-15 seconds : 2 points	1 point	1 point	1 point	1 point	1 point	normal gait : 2 point	1 point	1 point	0-23
		per paw	15-30 seconds : 1 point	per paw	if successful	per paw	if successful	if successful	altered gait : 1 point	per paw	per side
			> 30 secondes : 0						immobile : 0	in extension
Bahd1+/+	1	3	2	2	1	1	1	1	2	0	2	15
	2	3	2	2	1	2	1	1	2	0	2	16
	3	3	2	4	1	3	1	1	2	0	2	19
	4	4	2	4	1	0	1	1	2	0	2	17
	5	4	1	2	1	0	1	1	2	0	2	14
	6	4	0	3	1	0	1	1	2	0	2	14
	7	3	0	2	1	0	1	1	2	0	2	12
Bahd1+/-	1	4	0	3	1	0	1	1	2	0	2	14
	2	3	1	2	1	0	1	1	2	0	2	13
	3	3	2	3	1	0	1	1	2	0	2	15
	4	4	2	3	1	1	1	1	2	0	2	17
	5	4	2	2	1	1	1	1	2	0	2	16
	6	3	2	1	1	0	1	1	2	0	2	13
	7	3	2	2	1	0	1	1	2	0	2	14
Bahd1+/+	Mean	3.43	1.29	2.71	1	0.86	1	1	2	0	2	15.29
	sem	0.2	0.36	0.36	0	0.46	0	0	0	0	0	0.87
Bahd1+/-	Mean	3.43	1.57	2.29	1	0.29	1	1	2	0	2	14.57
	sem	0.2	0.3	0.29	0	0.18	0	0	0	0	0	0.57
	Test.student p-value	1	0.6	0.4		0.3						0.5
