# Supplementary material for: BAHD1 haploinsufficiency results in anxiety-like phenotypes in male mice
Source: PLoS One. 2020 May 14;15(5):e0232789. doi: 10.1371/journal.pone.0232789 (PMC7224496; doi:10.1371/journal.pone.0232789)
Supplement: S8 Table — (XLSX) [file pone.0232789.s016.xlsx]

## Sheet: Table S8
S8 Table. Detailed results of the modified SHIRPA on Bahd1-Het2 and WT mice (cohort 2)
	Genotype	Body weight (g)	Body position	Tremor	Transfer arousal	Locomotor activity	Gait	Tail elevation	Startle response	Touch escape	Trunk curl	Limb grasping	Contact right reflex	Head bobbing	Aggression	Vocalization	Unexpected behavior
			5:as expected	0:absent	5:as expected	Total nb of squares	0: fluid movement	5:as expected	0: none	1: response to touch	0:Absent	0:Absent	0:Present	0:Absent	5:as expected	5:as expected	0: none
			0:Inactive	1:present	2:immediate movement	(10*10cm) crossed	1: lack of fluidity in movement	0: dragging	4: present	2: flees prior to touch	1:Present	1:Present	1:Absent	1:Present	2:excessive aggression	6: not as expected	1: circling
			3: Increase activity		3: extended freeze	in 30sec		4: straub / elevated tail	3: non data	3: no response							2: jumping
																	3: retropulsion
																	4: Other
	Bahd1+/+	22	5	0	5	22	0	5	4	2	0	0	0	0	5	5	0
		21.7	5	0	5	16	0	5	4	1	0	0	0	0	5	5	0
		24.6	5	0	5	29	0	5	4	2	0	0	0	0	5	5	0
		22	5	0	5	28	0	5	4	2	0	0	0	0	5	5	0
		21.6	5	0	5	27	0	5	4	2	0	0	0	0	5	5	0
		23	5	0	5	14	0	5	4	2	0	0	0	0	5	5	0
		22	5	0	5	7	0	5	4	2	0	0	0	0	5	5	0
		23.9	5	0	5	23	0	5	4	2	0	0	0	0	5	5	0
		26.3	5	0	5	24	0	5	4	2	0	0	0	0	5	5	0
		23	5	0	2	21	0	5	4	2	0	0	0	0	5	5	0
		24.7	5	0	2	23	0	5	4	2	0	0	0	0	5	5	0
		22.7	5	0	5	20	0	5	4	2	0	0	0	0	5	5	0
		23.3	5	0	2	29	0	5	4	2	0	0	0	0	5	5	0
		24.3	5	0	5	24	0	5	4	2	0	0	0	0	5	5	0
		23.2	5	0	5	29	0	5	4	2	0	0	0	0	5	5	0
		25	5	0	5	5	0	5	4	2	0	0	0	0	5	5	0
	Bahd1+/-	23	5	0	5	21	0	5	4	2	0	0	0	0	5	6	0
		25.1	5	0	5	15	0	5	4	2	0	0	0	0	5	5	0
		24.6	5	0	5	17	0	5	4	2	0	0	0	0	5	5	0
		24.1	5	0	5	22	0	5	4	2	0	0	0	0	5	5	0
		24.6	5	0	5	16	0	5	4	2	0	0	0	0	5	5	0
		22.9	5	0	5	29	0	5	4	2	0	0	0	0	5	5	0
		20.5	5	0	2	21	0	5	4	2	0	0	0	0	5	5	0
		23.9	5	0	2	17	0	5	4	2	0	0	0	0	5	5	0
		20.3	5	0	2	17	0	5	4	2	0	0	0	0	5	5	0
Mean	Bahd1+/+	23.3313	5	0	4.4375	21.3125	0	5	4	1.9375	0	0	0	0	5	5
sem		0.341287			0.302335	1.85903				0.0625						0
Mean	Bahd1+/-	23.2222	5	0	4	19.4444	0	5	4	2	0	0	0	0	5	5.11111
sem		0.585182			0.5	1.45403				0						0.111111
	Test.student p-value	0.864155			0.433702	0.499414				0.465023						0.188118
